# Supplementary material for: Behavioural individuality determines infection risk in clonal ant colonies
Source: Nat Commun. 2023 Aug 26;14:5233. doi: 10.1038/s41467-023-40983-7 (PMC10460416; doi:10.1038/s41467-023-40983-7)
Supplement: Supplementary file 4 — Supplementary Data 1 [file 41467_2023_40983_MOESM4_ESM.csv]

X	logFC	logCPM	F	PValue	FDR	immune_GO_nrDroso	beh_GO_nrDroso	interestother_GO_nrDroso
LOC105280121	3.07896405303693	7.6414835811493	308.543308813987	1.12384522588861e-08	0.000107417126690433	0	0	0
LOC105276796	1.9381891660763	7.96052074483965	237.811952389439	3.81712306583083e-08	0.000182420311316055	1	0	0
LOC105281998	2.77669348111812	9.81223811406186	209.741042674526	6.85818036411825e-08	0.000218501626400808	0	0	0
LOC105276894	2.74373560233767	4.76731161853938	181.57019450732	1.33911596217076e-07	0.000319981759160704	0	0	0
LOC105276388	3.0897513279174	9.45597426078754	157.644913712022	2.56827770695916e-07	0.00039787885511077	0	0	0
LOC105286043	1.25936375538338	6.97531269478652	157.630454977333	2.56935976075536e-07	0.00039787885511077	0	0	0
LOC105280861	-2.96710471019374	3.01867488508845	153.366301057756	2.91394850991357e-07	0.00039787885511077	1	0	0
LOC105277850	3.06642840178605	4.33933317511483	145.102412994175	3.81005552828363e-07	0.000455206384241686	0	0	0
LOC105280785	2.00704046787946	5.64925677991091	137.778764889771	4.75659528934053e-07	0.000505150419727964	0	0	0
LOC105282065	1.60196479139192	5.72564170855984	124.369341562766	7.57418143991891e-07	0.000663620535890338	0	0	0
LOC105277964	-1.57697121969224	3.92860037672391	124.141266928424	7.6373989273841e-07	0.000663620535890338	0	0	0
LOC105285067	2.30592413306998	2.57817291557152	119.885704707042	8.94251113214713e-07	0.000664359760515294	1	0	0
LOC105283565	2.07123778848501	4.45469868438442	119.609787304036	9.03607123529904e-07	0.000664359760515294	0	0	0
LOC105278758	-1.63543522457806	9.34758570702317	110.080230656565	1.3133126946128e-06	0.000834198820498643	0	0	0
LOC105275334	1.82397446726399	8.24898920022307	108.545333300145	1.39873652604634e-06	0.000834198820498643	0	0	0
LOC105287691	0.943508726973373	5.98045473509956	107.440693117483	1.46438264770414e-06	0.000834198820498643	0	0	0
LOC105275625	2.07551025522962	6.68992709407039	106.983541494825	1.49263390436058e-06	0.000834198820498643	0	0	0
LOC105275375	0.97449174228407	6.18950038266475	105.768250177423	1.57099589547767e-06	0.000834198820498643	0	0	0
LOC105284353	1.49840189702062	6.17414985361828	103.529944397142	1.72872908421075e-06	0.000869641715099283	0	0	0
LOC105284327	1.265695007197	9.80302261182617	99.33672631298	2.07897292127256e-06	0.000993541159076157	1	0	0
LOC113561425	1.28600724796111	7.4058164734928	94.3331954363896	2.61592009133388e-06	0.00119061734442711	0	0	0
LOC105276398	2.38368617615084	6.61011971303223	98.5556511531312	2.78460225920513e-06	0.00120978310879467	0	0	0
LOC105280787	1.8976543565564	6.25546725250336	88.9701070348661	3.51090912181193e-06	0.00143919254171553	1	1	0
LOC105285149	-1.58183346768957	6.10959906320514	87.6851093641909	3.61379169294546e-06	0.00143919254171553	1	0	0
LOC105281991	2.15927554241904	9.36137182127768	86.0260633035262	3.9309201956707e-06	0.00150286940920882	0	0	0
LOC105277281	1.53212604369333	9.36447091775603	80.9005606577395	5.14677114118818e-06	0.00183427575863634	1	0	0
LOC105280518	-2.43979672556234	8.45927216743904	84.2817654215757	5.18156993965066e-06	0.00183427575863634	0	0	0
LOC105276181	-0.891094346728892	5.44794444929339	77.783590196744	6.10984998514082e-06	0.00208564093421343	0	0	0
LOC113561926	2.60392013389689	2.26484316964119	76.926154180387	6.41201399969476e-06	0.00211331137272698	0	0	0
LOC105285665	-1.02025335414425	4.4368743409241	75.2145270216202	7.07095635193132e-06	0.00225280669372532	0	0	0
LOC105283216	2.64791377177792	7.53853940023812	79.2362501909452	8.59743088761326e-06	0.00265078207818734	0	1	0
LOC105284260	1.26068510421298	10.8190009145792	70.3045978254427	9.46963275517057e-06	0.00282846093356001	0	0	0
LOC105284373	-1.15824746207659	9.33975908349589	69.0262046220746	1.02484187839803e-05	0.00296831474961466	0	0	0
LOC105276717	-1.28627178939199	4.74137813026367	68.5417735887357	1.05635804126753e-05	0.00296960887012797	0	0	0
LOC105282850	1.41317998128511	7.23637540442973	67.8415612757904	1.10400574676921e-05	0.00301488197932002	1	0	0
LOC105285556	1.37941754202413	8.62064493829893	66.5508818798259	1.19881637412479e-05	0.00318285747330133	1	1	0
LOC105285652	-0.954692671877842	5.58004231971936	65.4289115183986	1.28931564127548e-05	0.00325587294176279	0	0	1
LOC105277047	-2.61366767135026	1.38528606768664	65.0078820189775	1.32538956951473e-05	0.00325587294176279	0	0	0
LOC113562280	3.78538615575361	9.50991801600447	74.5833537580944	1.32851061653849e-05	0.00325587294176279	1	0	1
LOC105275487	0.89877536111992	6.925299950933	63.147775797718	1.50010963127862e-05	0.00358451196394027	0	0	0
LOC105282808	1.07609954904849	6.05278752484185	61.785966717458	1.64583527135702e-05	0.00383680329844643	1	0	1
LOC105283389	1.60985058523929	5.71901282424116	63.0215765696425	1.73193367634869e-05	0.00393687305292021	0	0	1
LOC105276915	0.899860668897783	6.56928701185432	60.3993806673738	1.81213281084034e-05	0.00393687305292021	0	0	0
LOC105281191	1.60517360794989	5.68126387578501	62.1980411951535	1.84444721866539e-05	0.00393687305292021	1	0	0
LOC105285377	0.966361589445219	6.94120361780162	59.7907141375274	1.89149962052581e-05	0.00393687305292021	0	0	0
LOC105277882	-0.839288702171508	6.25056332808597	59.7667621989652	1.89470768397499e-05	0.00393687305292021	1	0	0
LOC105275845	1.21708491804191	7.81076807875362	59.370053146909	1.94880905591955e-05	0.00396313126733597	1	0	0
LOC105280063	1.26069075341336	5.93948904040994	58.792020458344	2.03101547531175e-05	0.00404425956521453	1	0	0
LOC105276113	1.03208416453193	5.1865175000638	58.1262083775601	2.13095220490001e-05	0.00410857068241024	0	0	0
LOC105275286	1.3219101668466	4.64957813346006	58.0081671346947	2.1492836798547e-05	0.00410857068241024	0	1	0
LOC105277285	1.40724522521625	9.17310165947095	57.535343535005	2.2246462558209e-05	0.0041690695875115	1	0	0
LOC105278532	1.19299609231249	11.6519184105747	57.2709988091929	2.26816926711234e-05	0.0041690695875115	0	0	0
LOC105280357	3.64769524208925	4.69610033765322	64.4743992500448	2.36868964004801e-05	0.00427168595841112	1	1	1
LOC105284028	1.53186536122325	5.43084796604439	57.5504398404105	2.43396229876924e-05	0.00430811326882155	0	0	0
LOC105285614	-1.30725409253231	7.05348331381037	53.609081869989	2.9911860854057e-05	0.00515399093688762	0	1	0
LOC105277924	2.28471232552014	3.44315480295233	53.4871696425497	3.01970592661338e-05	0.00515399093688762	0	0	0
LOC105285541	1.50122373986773	9.03295730178166	53.2024645999761	3.08759719692519e-05	0.00517741298389666	0	1	0
LOC105277394	1.97690769265574	4.45470409512026	54.3472132729046	3.35230358930437e-05	0.00542303067952085	0	0	0
LOC105281721	-1.00266213000645	9.09514901140393	52.1158412976039	3.36424423314101e-05	0.00542303067952085	0	0	0
LOC105274926	1.04302712545717	6.70245999979026	51.9021934480112	3.42210375000324e-05	0.00542303067952085	0	0	0
LOC105283112	3.08190855993098	8.01680512169511	58.0371557339226	3.57642332974064e-05	0.00542303067952085	1	1	0
LOC105286484	1.22346346850164	7.33737037909928	51.2018800252771	3.62036765761989e-05	0.00542303067952085	1	0	0
LOC105281685	-2.10308025053662	6.70571160422763	56.1852560598945	3.63087544374152e-05	0.00542303067952085	0	1	0
LOC105274877	2.12219844070117	4.09066536865375	53.1235115377511	3.63124046337449e-05	0.00542303067952085	0	0	0
LOC105282017	0.963703826703491	6.69891407368185	50.8709623013284	3.71886380155353e-05	0.00546844618696133	1	0	0
LOC105285080	-1.14555111254215	7.75402539453252	50.3565006796183	3.87849444744237e-05	0.00561676514070517	0	0	1
LOC105279563	1.17829099610974	7.04073738580925	50.0796606894532	3.96781451002538e-05	0.00566035389355561	0	0	0
LOC105279397	-1.67914031218317	8.61173585482927	49.9119367206236	4.03461175908774e-05	0.00567100282255303	0	1	0
LOC105276958	-1.12091944056951	4.35009128172766	48.8710897249553	4.38806066119861e-05	0.0059944150403361	0	0	0
LOC105279449	-1.08019874298286	4.86373695020135	48.8239426120164	4.405516100241e-05	0.0059944150403361	0	0	0
LOC105275646	0.774987656038831	5.16023572327593	48.5146556274564	4.5221258027215e-05	0.0059944150403361	0	0	0
LOC105277290	1.63790281894453	10.3052835160818	48.4288372649815	4.55513948245511e-05	0.0059944150403361	1	0	0
LOC105281830	-0.873554145403139	7.11502289454719	48.3691222050584	4.57828309211692e-05	0.0059944150403361	0	0	0
LOC105276009	1.43169774582105	5.11923791865929	48.5458688950995	4.79397230137492e-05	0.00619199827791101	0	0	1
LOC105283626	1.1265543260445	4.70656911645199	46.3041030565926	5.47354869467737e-05	0.00688706030807911	0	0	0
LOC105286651	1.61622001714872	3.09425695442145	46.2107964193264	5.51877034825403e-05	0.00688706030807911	0	0	0
LOC105276591	0.87597840190091	5.72981977036293	46.1504251694671	5.54826996989005e-05	0.00688706030807911	0	0	0
LOC105277016	0.920645785751937	7.7839504339898	45.8212517822134	5.71250525975484e-05	0.00699225861488485	1	1	0
LOC113563386	2.22586715090072	0.614943853161248	45.5559139586461	5.84917606330797e-05	0.00699225861488485	0	0	0
LOC105279277	0.952556605416596	7.34574260995764	45.549579419903	5.85248680885947e-05	0.00699225861488485	0	0	0
LOC105277837	0.760582210385511	6.91111454928046	44.8990316552469	6.20487313099307e-05	0.00732175029457183	1	0	0
LOC105288184	-0.745636469447772	7.31643340832546	44.7524416270123	6.28777951240613e-05	0.00732909714385095	1	1	1
LOC105276613	-0.890292786227646	5.04768157101404	44.0352561069482	6.71320213661279e-05	0.00763397881600001	0	0	0
LOC105280408	1.10926649382422	7.12655948265337	43.9159420494141	6.78730613258196e-05	0.00763397881600001	0	0	0
LOC105282601	3.29661257392997	7.31122137988212	49.1436671693954	6.78895374931995e-05	0.00763397881600001	0	0	0
LOC105279190	1.2556243450216	6.88489907880779	43.4132590173962	7.11056423187877e-05	0.00787901725404245	1	0	0
LOC105275609	0.896478350434947	4.22678545271675	43.321236866121	7.17173573029601e-05	0.00787901725404245	0	0	0
LOC105284019	1.60277358379236	3.83190064040503	42.7625702912829	7.55704986979044e-05	0.0081259451027603	0	0	0
LOC105281090	1.20578063089985	6.03310453109211	42.7022740451041	7.60011337270904e-05	0.0081259451027603	0	0	0
LOC105287190	2.01623656221183	8.77693036938841	45.0219316778944	7.65154906097956e-05	0.0081259451027603	0	1	0
LOC105279018	-0.861046208719826	5.25556565471891	42.2222000914098	7.95376104500167e-05	0.00831466925751171	1	0	0
LOC109610639	-2.38639549408038	1.36700354261926	42.157091436409	8.00323887519437e-05	0.00831466925751171	0	0	0
LOC105285679	0.758197979225034	4.86968478108071	41.5735133085884	8.46371849190453e-05	0.00868514599280868	0	0	0
LOC105286666	0.682754848144249	4.93682545143653	41.4786332766323	8.54157484122218e-05	0.00868514599280868	0	1	0
LOC105284408	1.02690490317393	3.76208591879398	40.8215566108285	9.10514673517237e-05	0.0091439847456742	0	0	0
LOC105285109	0.722396353533878	6.90449821826661	40.7333590819607	9.18416546960371e-05	0.0091439847456742	0	0	0
LOC105282113	0.968191653519132	4.50514118026476	40.1267447904636	9.75066334171947e-05	0.00922689787552422	1	0	0
LOC105277700	-1.25092335889059	10.4117109026887	40.0803627237642	9.79568984481345e-05	0.00922689787552422	0	0	0
LOC105286848	2.7833034676652	7.61951728679986	44.6016146340568	9.80029405613948e-05	0.00922689787552422	1	0	0
LOC105277611	-1.54439304836639	2.30738258023104	40.0273225951565	9.84748778147991e-05	0.00922689787552422	0	0	0
LOC105284679	0.994595498345928	6.83309134366201	39.8768420923162	9.99625369069773e-05	0.00922689787552422	0	0	0
LOC105275339	0.90796580125973	5.84959121038663	39.8311851086994	0.000100419258216883	0.00922689787552422	0	0	0
LOC105286325	-0.880401386505817	6.53428742927602	39.825363461362	0.000100477674878397	0.00922689787552422	0	0	0
LOC105279613	-0.672479591928178	6.97352485882325	39.8174183018799	0.000100557465881582	0.00922689787552422	1	0	1
LOC105281417	1.11202902274189	6.13250870187852	39.6681856999906	0.000102070472833052	0.00922689787552422	0	0	0
LOC105276929	0.908686149487597	5.75678916008193	39.3879977629798	0.000104986100570477	0.00922689787552422	1	0	1
LOC105280467	2.90107630087062	1.25724771404817	39.3486624196248	0.000105403424626852	0.00922689787552422	0	0	0
LOC105280513	0.892969968218896	5.92863221452271	39.3408511456692	0.000105486535607253	0.00922689787552422	0	0	0
LOC105277876	-0.825487391993152	4.52952125975611	39.2816061529726	0.000106119476650695	0.00922689787552422	0	0	0
LOC105275888	1.77712432298306	7.25117336234977	41.9562599312433	0.0001061894503356	0.00922689787552422	1	0	0
LOC105274621	-1.44860496411224	3.754000974489	39.0923135182365	0.000108172725310838	0.00930518769718517	0	0	0
LOC105283968	0.926176800774759	6.52886708111648	39.0138763162553	0.000109037562469632	0.00930518769718517	0	0	0
LOC105283263	1.26097368679464	4.71977916157728	38.7174566734078	0.000112382126104083	0.00950573771064451	0	0	0
LOC109610840	1.35087209839741	8.56934970702126	38.4571471909062	0.000115421838003135	0.00955952729721224	1	0	0
LOC105282020	1.12667030065834	6.71825835536485	38.4021818971194	0.000116076317655744	0.00955952729721224	0	0	0
LOC105283421	1.11470935037329	8.69488713522409	38.3165490846892	0.000117104909006227	0.00955952729721224	0	0	0
LOC113563271	0.925306722526919	8.95691854949538	38.3016400989612	0.000117285113145687	0.00955952729721224	1	0	0
LOC105274913	0.784804142956137	5.32068837528349	38.1842756505971	0.000118715441573203	0.00955952729721224	0	0	0
LOC105280000	1.04662292678629	6.30560599546051	38.1595856544481	0.000119019015313691	0.00955952729721224	0	0	0
LOC105275268	0.635496040355732	6.27023846217722	38.0709939611448	0.000120116027946093	0.00956724162590631	0	0	0
LOC105282359	-1.0423432200662	10.7311873609512	37.8384558533845	0.000123054083490442	0.00972025561984828	1	0	1
LOC105286195	2.75250779630887	9.51697739635728	41.7801042634611	0.000125141050524385	0.00980408328616448	1	0	0
LOC105278815	1.4165391979801	7.90395274545818	37.9275825363373	0.000127005758223366	0.00985037178533301	0	0	0
LOC105278693	-1.5211507347857	3.65728592646781	37.4771573859816	0.000127793063546902	0.00985037178533301	1	0	0
LOC105278711	2.26586247041363	9.04810512843751	40.0792933709674	0.000137309545171102	0.0104992370619631	0	0	0
LOC105284133	-1.13952745562892	3.42165436646699	36.7128986951777	0.000138564221970138	0.0105110859808776	0	0	0
LOC105287703	-0.804400601653726	8.03599053441544	36.6131117482031	0.000140050125029802	0.0105401503546051	0	0	0
LOC105282047	0.793921340790624	7.96057955258023	36.5338819112698	0.000141243631736987	0.0105469268136103	0	1	0
LOC105281903	1.07412513989651	11.2598867521265	36.2604111494842	0.000145458582518351	0.0107774661372899	1	0	0
LOC105275315	-0.835091733632342	7.26408028049764	36.1154429263015	0.000147754499471223	0.0108146328006501	0	0	0
LOC105275906	-0.837755295283144	5.9761834968202	36.0861853985351	0.00014822315305348	0.0108146328006501	0	0	0
LOC105279611	-0.997254672218783	8.25555866523219	35.9628927424595	0.000150217903312327	0.0108771418171153	1	0	1
LOC105280122	1.28081303276884	7.30002864734804	36.0349133427343	0.000152609017991369	0.010953431502649	0	0	0
LOC105288106	-1.00918348254781	3.61595646673537	35.7494880694773	0.000153747731529591	0.010953431502649	0	0	0
LOC105276628	0.646627224358987	4.90004665599361	35.6923665296357	0.000154709484500692	0.010953431502649	0	0	0
LOC105277247	-0.961419232196356	3.23068575209388	35.6245023490252	0.000155861567644701	0.0109538592907945	0	0	0
LOC105279372	1.90870362261005	12.1501087510418	35.5103050568239	0.00015782368393539	0.0110107939493026	0	0	0
LOC105286579	0.863127662919322	6.42513329256979	34.796002032995	0.000170796760251816	0.0118295321339627	1	0	0
LOC105286634	-2.03078767478683	0.705743263893179	34.6059965014296	0.000174461974470014	0.0119645993722591	0	0	0
LOC105287309	0.872252318565193	7.77006325750118	34.5657506481267	0.000175250461615011	0.0119645993722591	0	0	0
LOC105282778	0.609985587120519	6.71480399392564	34.4781911806725	0.000176980817757913	0.0119970401143981	0	0	0
LOC105278155	0.741946680512049	6.26811152217395	34.395509426606	0.000178633747199697	0.0120238123643289	0	0	0
LOC105279630	1.0132952541874	10.1240696162745	34.1924476497765	0.000182773002209832	0.0122163940917593	1	0	0
LOC105286471	-1.09048608075471	4.05073398560237	33.8681544647018	0.000189626316088166	0.0125458635801939	0	0	0
LOC105279994	1.15674247956877	5.94410349575346	34.1592801812877	0.000191873468008546	0.0125458635801939	1	0	0
LOC105277279	-1.10078483345288	8.49911463609574	33.7376629782344	0.000192471292509271	0.0125458635801939	0	0	0
LOC105287665	2.5871186903587	7.15806235133361	37.1501372246482	0.000192952704152386	0.0125458635801939	0	0	0
LOC113563191	0.661479724617019	4.57146223885487	33.5693862666707	0.000196216525802777	0.0126718753623172	0	0	0
LOC105285125	0.993255753247483	5.59625816420468	33.3114566229697	0.000202129418621065	0.0128393860040694	1	0	0
LOC105281019	1.41517522250012	6.59897136281283	34.7680364520558	0.000203050615371228	0.0128393860040694	0	0	0
LOC105281851	-1.87774479625057	3.78935225482795	34.2405847102013	0.000204147930934107	0.0128393860040694	0	0	0
LOC105277004	1.32869135141398	3.99286606302471	33.2239751913846	0.000204183581567121	0.0128393860040694	0	0	0
LOC105282474	0.746096766568287	10.1149317103269	33.1363913651295	0.00020626544873014	0.0128608035958711	0	0	0
LOC105281663	1.11537832136399	5.02485977751701	33.09678544531	0.000207215291249649	0.0128608035958711	1	0	0
LOC105279150	0.759599685700533	4.46222748615066	33.0028421462256	0.000209489471564176	0.0129180668981316	0	0	0
LOC105283384	0.684531880313454	4.70746158161893	32.7776598864581	0.000215064537903862	0.0131768388031097	0	0	0
LOC105283646	0.621681467303811	6.90756837309321	32.6567472826598	0.000218131985525615	0.0132796529786868	1	0	0
LOC105276010	0.565683968201983	5.22916233921766	32.5794173515837	0.000220121486325008	0.0133159567486989	0	0	0
LOC105284270	0.663150644854146	5.90533428382153	32.3129590949925	0.00022714667071506	0.0134803014026782	0	0	0
LOC113561669	0.908484096890097	5.75152787895416	32.2553722471982	0.000228700340958698	0.0134803014026782	0	0	0
LOC105285380	-2.33713120503454	2.53900671205833	32.2545457852816	0.000228722731796087	0.0134803014026782	0	0	0
LOC105283051	0.602164057124385	7.22268794339088	32.2385600793911	0.00022915634408114	0.0134803014026782	0	0	0
LOC105276766	1.02729182703476	4.37539456378936	32.1723828288165	0.000230961994523822	0.0134803014026782	0	0	0
LOC105279108	-1.33108355400977	2.97964488154848	32.1600489493444	0.000231300421640429	0.0134803014026782	0	0	0
LOC105280910	-1.82289949555694	2.53666442251872	32.1049936638658	0.000232818394356614	0.0134812626169983	1	0	0
LOC105278321	0.864988692415831	8.99625339969689	32.0010806962611	0.000235716369654333	0.0134812626169983	0	0	0
LOC105275347	-0.627202170424407	4.52711721451053	31.9791557337653	0.000236333376198595	0.0134812626169983	1	0	0
LOC105275291	0.808006781073991	8.83746854559808	31.9570024209994	0.000236958790505933	0.0134812626169983	0	0	0
LOC105281793	-1.48570685261487	4.69416377894906	32.8196685156186	0.000251877158331364	0.0142452182208945	1	1	0
LOC105276625	-0.671083537684089	7.87015083725025	31.3022453519724	0.000256379332812197	0.0144145509589351	0	0	0
LOC105286436	0.859396802525484	5.9358172022208	31.2382980595531	0.000258377281029998	0.0144419301291504	0	0	0
LOC105286788	-0.574227435287463	6.10352892473289	31.1542797391355	0.000261030976504209	0.0145054306594606	0	0	0
LOC105284239	-1.78442843379387	9.06972786831026	32.6344117713145	0.000264149718688341	0.0145938902382842	1	0	0
LOC105283483	0.569615651297943	6.31754251854123	30.9874070852571	0.000266399866744208	0.0146336202663284	0	0	0
LOC105275554	1.49639977323628	3.63393259456169	30.4704273010844	0.000283900571413103	0.0154984591404221	1	1	1
LOC105283189	0.688518064096439	7.7988877025744	30.4282987686035	0.000285386985636565	0.0154984591404221	1	0	1
LOC105287755	0.815816353342548	5.67372571999	30.129928042953	0.000296187692035134	0.0159376313909686	0	0	0
LOC105285052	2.41310009076464	5.80108401308211	32.974931057357	0.000296808787151329	0.0159376313909686	0	0	0
LOC105281752	1.18847488667946	5.20186765718074	30.9061014892461	0.000298967248947082	0.0159638489689173	0	0	0
LOC105282523	0.550819260678756	6.35591362661743	29.7868711483015	0.00030922243713575	0.0163911456884906	0	0	0
LOC105282872	-0.679410124191162	4.70177813028629	29.7567573157559	0.000310399389999665	0.0163911456884906	0	0	0
LOC105279376	1.09793669539897	4.71332776508165	29.585641704717	0.000317190828300387	0.016657746906017	0	0	0
LOC105282919	5.11948918600593	6.32062578333625	32.1155235430154	0.000326099636423558	0.0170320236335321	0	0	0
LOC105276480	0.984728844820263	9.82416301077081	29.0319333439506	0.000340431456538136	0.0176839340303886	0	0	0
LOC105274664	0.888694833845872	4.4891488132307	28.9742828541228	0.000342967587509486	0.0177009085347425	0	0	0
LOC105278795	-0.834469548697732	10.6666499435057	28.9405500650009	0.000344462124656005	0.0177009085347425	0	1	0
LOC105280243	1.85405399678684	6.66922000902451	31.406801242486	0.000352961164985849	0.0180406567643569	0	1	0
LOC105285117	0.695931458460467	5.37918325011789	28.6840047179584	0.000356089529794556	0.0181037432222147	0	0	0
LOC105278437	0.566625975432299	6.13615301416708	28.5557461647507	0.000362080137342014	0.0183109098027247	0	0	0
LOC105276176	0.724060715165902	6.18533363758749	28.4323036422541	0.00036796110478808	0.018510380208234	0	0	0
LOC105282377	1.04956031899023	7.06578326996956	28.289267035325	0.000374920493521579	0.0186261424265505	0	0	0
LOC105275225	1.53404218243338	7.5198586388161	29.8222722714318	0.000377607990845861	0.0186261424265505	0	0	0
LOC105282066	1.52593995995654	6.78186100122709	30.1411204792096	0.000380427370138573	0.0186261424265505	1	0	0
LOC105284352	1.1064028093213	7.08728621861476	28.2927876866764	0.00038132810041157	0.0186261424265505	0	0	0
LOC105279340	-0.87763619444195	4.69291126506911	28.1535241419333	0.000381672524686811	0.0186261424265505	0	0	0
LOC105287751	1.4796967017106	10.0756484325445	28.2961513366752	0.000381954793429995	0.0186261424265505	1	0	0
LOC113563007	-0.90355955294221	8.38281686500092	28.0946752753451	0.000384645328290628	0.0186621322223443	0	0	0
LOC105286552	0.791157346463068	4.83028157571567	28.0367080031521	0.000387600977787985	0.0186776670332355	0	0	0
LOC105281396	0.903782651678754	7.17978754481484	28.0119092439428	0.000388873795732774	0.0186776670332355	0	0	0
LOC105284885	1.06593806417791	8.25564546579746	27.962955420819	0.000391401243086815	0.0187050654071189	0	0	0
LOC105283157	-1.01935566224161	4.98858273367725	27.8942237211798	0.000394983372857323	0.018782343670499	0	0	0
LOC105283986	0.767785335649014	4.53499443459381	27.8543549046347	0.000397079384482618	0.0187885384004201	0	0	0
LOC105282926	-1.38944071773155	3.50194714653977	27.7759261062629	0.000401241939639518	0.018837921363309	0	0	0
LOC113561404	0.705576841687014	9.83873224666057	27.7285487497408	0.000403781998327208	0.018837921363309	1	0	0
LOC105285076	0.837598464441963	5.8629046698314	27.7238351857946	0.00040403576893475	0.018837921363309	0	0	0
LOC105282381	1.63630192736227	6.73374389544833	29.9876683386433	0.000408690944172661	0.0189624662349626	1	0	0
LOC113562486	1.75325132806978	2.58182845668011	27.5199646574611	0.00041519851621795	0.019087023741238	0	0	0
LOC105276218	-0.705582326960763	4.88217912394879	27.5168949385424	0.000415369422282643	0.019087023741238	0	0	0
LOC105278403	0.801371472787895	6.14749418213487	27.4073976946245	0.000421521609266695	0.0192770504371822	1	0	0
LOC105274956	1.51025866702055	6.47633699926757	29.2041289100876	0.000434158979379221	0.0197604358328885	1	0	0
LOC105277324	-0.944083117455521	4.36540643945552	26.9925927801316	0.000445848784011597	0.0201963160075016	0	0	0
LOC105276988	-1.70708754494872	2.2787303507342	26.9022195831587	0.000451371840244315	0.0203500568351658	0	0	0
LOC105283794	1.61821777449274	5.95429256397886	29.1377684685098	0.000459342615668044	0.0205261928416404	0	1	1
LOC105275854	0.706067179965074	4.55521269807864	26.7635126793249	0.00046001041963347	0.0205261928416404	1	0	0
LOC105281443	0.774057194244787	8.64404059035778	26.7364159673984	0.000461721224205135	0.0205261928416404	0	0	0
LOC105275405	-0.814966792220243	5.04858070359361	26.6837465503965	0.000465068651279615	0.020579287819123	0	0	0
LOC105279411	-1.55295657049225	1.53211869718688	26.5097985638365	0.000476334216335903	0.0209722368699225	0	0	0
LOC105277199	-0.980681304920827	3.0773518220806	26.4793903529384	0.0004783372711491	0.0209722368699225	0	0	0
LOC105282635	-0.503926876534115	6.06717737268511	26.4449163207285	0.000480620469477416	0.0209761207637678	0	0	0
LOC105287936	-0.734557948956196	4.51796719113046	26.3840954786643	0.000484680788438163	0.020983858118878	0	0	0
LOC105281179	-0.955157685525602	8.34635510769194	26.3765321063109	0.000485188600572508	0.020983858118878	0	0	0
LOC105275507	-0.732132091218247	7.66393835373481	26.2458742816732	0.000494063377088603	0.0210635644488554	0	0	0
LOC105276109	-0.726486522829192	4.17726167813823	26.1637545060091	0.000499741668254683	0.0210635644488554	0	0	0
LOC105277621	1.1752424729195	4.32497923197312	26.1375291327657	0.000501571644552379	0.0210635644488554	0	0	0
LOC105282361	0.593788394830512	8.97112058637104	26.1148846247291	0.00050315826730139	0.0210635644488554	1	0	0
LOC105281393	1.12162278283696	11.0282673671191	26.0996667393288	0.000504227938683529	0.0210635644488554	0	0	0
LOC105286580	0.889583295594293	7.30893096133727	26.0646709617643	0.000506698245500285	0.0210635644488554	0	0	0
LOC105280409	0.571887529733982	6.676696754215	26.0177676638725	0.000510032055593751	0.0210635644488554	0	0	0
LOC105275815	1.44870908580138	7.13978254502144	27.4382086763126	0.000514766669045591	0.0210635644488554	1	0	0
LOC105277243	0.842927284088185	6.57773110396279	25.9431269153175	0.000515392203458663	0.0210635644488554	0	0	0
LOC105274559	0.532560993373971	6.68525658850641	25.9389720819869	0.000515692567148634	0.0210635644488554	1	0	1
LOC105282148	0.570977950719343	6.45469192852807	25.9282531401712	0.000516468444206593	0.0210635644488554	0	0	0
LOC105278336	0.84818856356322	4.53389895910137	25.900499191064	0.00051848394008267	0.0210635644488554	1	0	0
LOC105277280	0.970109863915732	11.9340546552473	25.8924623310859	0.000519069351041594	0.0210635644488554	1	0	0
LOC105276445	0.59473268406328	7.26103997066697	25.8578165209657	0.00052160213566103	0.0210635644488554	0	0	0
LOC105286149	-0.701272649813314	5.65262616056787	25.8495235577739	0.000522210605999145	0.0210635644488554	0	0	0
LOC105279644	0.830054392763145	4.38757673015106	25.8484181874737	0.000522291773841675	0.0210635644488554	0	0	0
LOC105288007	-0.590465829883649	4.82528405279553	25.8162664260939	0.000524659374246193	0.0210701441136349	0	0	0
LOC105283128	-0.670965663018059	5.92873575180232	25.6915740395381	0.000533965014766381	0.0213045612713185	0	0	0
LOC105279759	1.32582047474377	10.9183531731164	25.6784703789396	0.000534954457534676	0.0213045612713185	1	0	0
LOC105275732	1.00163442890135	6.0542852942837	25.7977825011329	0.000539868866761042	0.0214110648485562	0	0	0
LOC105287806	0.603550442208996	7.03230404656642	25.5169566803964	0.000547333945914117	0.0216174291530873	0	0	1
LOC105286165	0.648846756288145	6.55382324495247	25.4428447342868	0.0005531300776024	0.0217128096328805	0	0	0
LOC105280722	0.547234632956108	6.02711891190964	25.4280972645502	0.000554292273532418	0.0217128096328805	0	0	0
LOC105274894	0.789324724228271	4.25014562600266	25.3799084341087	0.000558110486779058	0.0217731429903438	0	0	0
LOC105279373	1.28613895383318	4.9418306197935	26.4056178210654	0.000565001724787414	0.021871478591605	0	0	0
LOC105278333	-0.818686240592801	6.89567996963899	25.2913852611871	0.000565207701624445	0.021871478591605	0	0	0
LOC105281899	0.587410220377579	3.84715804486926	25.1426508226738	0.000577379395004012	0.0222523881348724	0	0	0
LOC105275320	1.12764777614274	7.61264173369059	25.3507433217854	0.000580549480401092	0.0222525615138154	0	0	0
LOC105284910	0.852612176002073	3.9837259040177	25.0614694384261	0.00058415643785161	0.0222525615138154	0	0	0
LOC105281513	0.645826962906336	5.56413090798228	25.0581412536322	0.000584436320188864	0.0222525615138154	0	0	0
LOC105278599	0.585873013638258	6.56453495698264	25.0277458007258	0.000586999923159196	0.0222525615138154	0	0	0
LOC105281185	-0.71897296578359	8.05602991609547	25.0038521047468	0.00058902469794887	0.0222525615138154	1	0	0
LOC105275492	-0.871686760039745	3.44040080783391	24.8916270248931	0.000598648398335221	0.0225270920916852	0	0	0
LOC105280287	0.704783749457917	4.04604099043909	24.7438966568237	0.000611608091063028	0.0228877341575246	0	0	0
LOC105281574	1.82309998906604	6.74650359505118	26.8030397591599	0.000613021546801246	0.0228877341575246	1	0	0
LOC105283928	-1.39614813051082	3.14574063919283	24.5706996523177	0.000627236162646301	0.0232938810115195	0	0	0
LOC105287773	0.926716504936419	7.35635954298734	24.5539395126942	0.000628773938164055	0.0232938810115195	0	0	0
LOC113562622	-0.564800503911467	4.18872308911281	24.4830286629195	0.000635330761818997	0.0234459128241929	0	0	0
LOC113562066	0.999354380487918	3.13885725674252	24.4255670760557	0.000640704651719267	0.0235431399134641	0	0	0
LOC105276415	-0.700099204164453	9.60305125844379	24.3954130803357	0.000643546662873129	0.0235431399134641	1	0	1
LOC105274585	-1.18376749691083	5.68732361141246	25.5203030730345	0.000645354954731909	0.0235431399134641	0	0	0
LOC105280738	0.687549102738289	5.41856720739145	24.2268737369524	0.000659714911689666	0.0239754947753986	0	0	0
LOC105284967	0.650905165268674	3.57629797278699	24.1014684429409	0.000672064364792426	0.0243317848435076	1	1	1
LOC105275151	0.509690800295451	5.03128205767974	24.0602854205442	0.000676180713541794	0.0243884349435187	0	0	0
LOC105275835	0.96027900543505	9.13366414894264	23.9932389789885	0.000682947539883345	0.0245398969406203	0	1	0
LOC105278291	0.843120032437173	7.15012711879594	23.9000475079066	0.00069248954238034	0.0247718653209528	0	0	1
LOC105285223	0.57631269754986	5.36903197934745	23.8797733701044	0.000694586723793194	0.0247718653209528	0	0	0
LOC105287274	-1.97680787227916	1.5651209587851	23.8360813777822	0.000699132423053569	0.0248412925633681	0	0	0
LOC105274837	-0.685067600823025	6.19941623109193	23.7093373124531	0.000712523667659494	0.0252233378351461	0	0	0
LOC105276738	0.748554757109944	4.33483861053102	23.6793373112629	0.000715738567332623	0.0252436502825284	0	0	0
LOC105279737	0.759658933333173	5.01285114769002	23.5831546352463	0.000726164658982942	0.0255172125388197	0	1	0
LOC105279500	0.761096205354144	4.91681603522258	23.5090889622599	0.000734318531809675	0.0257092180477541	0	0	0
LOC105276734	-0.502122686560241	5.03321950919257	23.4481304389453	0.000741112547261305	0.0258523858639546	0	0	0
LOC105279317	1.0214326798975	4.52504287813658	23.3007996688218	0.000757849181580577	0.0263162217300784	1	0	0
LOC105281011	1.33110970598458	8.67291603320889	23.8691150909622	0.000761471917638376	0.0263162217300784	1	0	0
LOC113562124	-0.805553887191104	3.86128418784135	23.2179468744324	0.000767461809609116	0.0263162217300784	0	0	0
LOC105282568	0.410454322115368	5.75841451490099	23.2088381225532	0.000768527576577766	0.0263162217300784	0	0	0
LOC105282027	0.737557420123605	4.91762807783756	23.1906030520195	0.000770666544437125	0.0263162217300784	0	0	0
LOC105285797	0.861900661290089	4.83897685885415	23.1825364885638	0.000771615044147205	0.0263162217300784	0	0	0
LOC105282205	0.649326277732924	7.25128307368125	23.1347324439842	0.000777265078728623	0.0263162217300784	1	0	1
LOC105287970	1.1419092012619	3.84888989692832	23.1335511775081	0.000777405326175755	0.0263162217300784	1	0	0
LOC105275230	-0.528371099552353	7.67325430449365	23.1185481878241	0.00077918923934005	0.0263162217300784	0	0	0
LOC105276881	0.468909044683443	6.66123500011347	23.0936961233408	0.000782155140887998	0.0263233761852376	0	0	0
LOC105280361	-1.43724626155277	7.49026680602736	24.4668129457952	0.000786682534937917	0.0263828479611811	0	0	0
LOC105275191	0.544097092746644	5.19458822804691	23.0318353728297	0.000789597184916514	0.0263880066203918	0	0	0
LOC105277286	0.851118046686742	6.51029780730446	22.9862208729046	0.000795139602403787	0.0264806422291826	1	0	0
LOC105284956	0.516213803876265	5.1962778352051	22.9118576928896	0.000804276289268385	0.0266448862019253	0	0	0
LOC105280101	0.552814182102887	5.03971294031291	22.9007912182384	0.00080564679978619	0.0266448862019253	0	0	0
LOC105280790	0.426945951807658	6.77077182092136	22.8374036396869	0.00081355153748495	0.0268135365354523	0	0	0
LOC105274506	-0.647180366966702	6.01020661272029	22.7529562204631	0.000824228656392684	0.0270720876213102	0	1	0
LOC105281448	-0.880650929469084	10.5384114851035	22.6914477010778	0.000832112183934861	0.0271215391756455	0	0	0
LOC105286120	-0.684055120115235	7.90827681088857	22.6865483947555	0.000832744035845025	0.0271215391756455	0	0	0
LOC105275938	-0.514627869136182	5.20380484469469	22.674912862936	0.000834246967737996	0.0271215391756455	0	0	0
LOC105274622	0.692123843342903	8.08870298022807	22.6359234145556	0.000839307085327927	0.0271935495646248	0	0	0
LOC105284818	-0.424538944071498	5.26872847920453	22.5379883053176	0.000852181768791888	0.0273299901521091	0	0	0
LOC105279954	-0.613836737042489	6.9259162563763	22.5161042889699	0.000855091214315506	0.0273299901521091	0	0	0
LOC105286798	-1.57295077004449	3.3669305787387	22.5968858207843	0.000856615284185861	0.0273299901521091	0	0	0
LOC105285428	-0.90456668267088	3.7012396924667	22.5039663610679	0.000856710107762456	0.0273299901521091	0	0	0
LOC105286998	-0.924817542481532	2.91056387768885	22.4956971487002	0.000857815133462308	0.0273299901521091	1	0	1
LOC105275811	0.586351156084353	5.05845514906724	22.4612546323941	0.000862436299894243	0.0273859340677381	0	0	0
LOC105283108	0.715106785945269	5.4603818474501	22.384343840657	0.000872864507039622	0.0275887401790174	1	0	0
LOC105282910	-0.478838690376999	5.17970769154315	22.3716813471092	0.000874595969265774	0.0275887401790174	0	0	0
LOC105282531	-0.504042494044218	6.80227386598506	22.3051561846118	0.000883761066052565	0.0277639776452258	0	0	0
LOC105276475	-0.548254280046812	7.7669160706041	22.2893134560556	0.000885960784870669	0.0277639776452258	1	1	0
LOC105284117	0.641492988082229	4.55785450867402	22.222157652998	0.000895358966712102	0.027915485479755	0	0	0
LOC105276934	-0.995324179589006	2.93526439843524	22.2130929181434	0.000896636748512741	0.027915485479755	0	0	0
LOC105280352	0.863032454954211	4.74693871483698	22.180980800762	0.00090118109849293	0.0279658731798553	0	0	0
LOC105280211	0.868504569033119	8.45186890045719	22.1269458216148	0.000908890855344741	0.0280751202679999	0	0	0
LOC105276587	0.60747003809227	5.0242770407534	22.1152076176257	0.000910576196179112	0.0280751202679999	0	0	0
LOC105286124	1.55947755555239	7.91251258581718	23.6155025060252	0.000914124400245625	0.0280882540670667	1	0	1
LOC105276699	-0.63733740595203	6.63237003832283	22.0715367112642	0.000916879605453526	0.0280882540670667	0	0	0
LOC105282509	-1.10048315876388	2.68423209172547	22.0494227452762	0.000920091618714992	0.028096599653923	1	0	0
LOC105286865	-0.658331707765865	4.24287921101745	21.9652555958079	0.000932441785990975	0.0283830528359928	0	0	0
LOC105277417	-1.18233277503776	1.85025914350502	21.8788479544841	0.000945329735938753	0.0286840051304845	0	0	0
LOC105283463	-1.15063182351655	5.36496469378875	22.8028222975252	0.000954838456547589	0.0287883856204738	0	0	0
LOC105283632	-1.03022031731565	6.25967239909865	22.3285031495207	0.000955202406493711	0.0287883856204738	0	0	0
LOC105278480	0.910560297430758	6.33875509586636	21.8081715085984	0.000960004062096552	0.0287883856204738	1	0	1
LOC105280502	-2.32627119613212	0.870334131018392	21.7740536113684	0.000961250217582684	0.0287883856204738	0	0	0
LOC105276980	-1.14885979483686	4.80105248192261	22.3038560360797	0.000970483318700744	0.0287883856204738	1	1	1
LOC105283287	0.764840930720611	7.72387516751682	21.7001415348804	0.000972674123645016	0.0287883856204738	1	0	0
LOC105280563	0.559551811543206	5.70521585986026	21.7000719769324	0.000972684951612869	0.0287883856204738	0	0	0
LOC105282961	1.32678191417507	6.11214950370852	23.1043389652296	0.000973161773732366	0.0287883856204738	0	0	0
LOC105283737	-0.931743429544291	11.8342562851126	21.6796041687947	0.00097587747866013	0.0287883856204738	0	0	0
LOC109610638	1.60690664833555	4.78468883120162	23.2840862624762	0.000985039159104934	0.028969243946846	1	1	1
LOC105274980	-1.52888238369917	3.18062446801226	21.5360286087078	0.000998631680977461	0.0292789006343024	0	0	0
LOC105281009	0.485256869053814	6.82779660106486	21.440499923908	0.00101412696940203	0.0296422800414209	0	0	0
LOC105275280	-1.522298578243	4.82733448853567	22.9566074376466	0.00103229535111984	0.0300813383109861	1	0	0
LOC105285594	0.646664957307317	6.75136845457447	21.3043509223686	0.00103671650903201	0.0301183477000848	0	0	0
LOC105277644	0.651336821605277	7.0674076771136	21.2720067844985	0.00104217207647451	0.0301260275812625	1	0	0
LOC105287670	0.882798941352955	4.62126558233565	21.2654355729192	0.00104328469652625	0.0301260275812625	1	1	0
LOC105279668	0.539447385626037	6.66569654703941	21.2015690968117	0.00105417352937746	0.0303487668487642	0	0	0
LOC105279610	-0.763161496772589	6.07249187663423	21.1546615749655	0.00106225853475947	0.030418756222544	0	0	0
LOC105278063	0.543100810420812	4.35064172930468	21.1505560881115	0.00106296971943186	0.030418756222544	0	0	0
LOC105282924	0.490953440971066	4.93534560997893	21.1218171914614	0.00106796424404611	0.0304704544614708	1	0	1
LOC105286266	-0.435180856324275	5.16306088185883	21.0665676101172	0.001077645975815	0.030591955377087	0	0	0
LOC105279249	0.573830708026629	4.17714507161196	21.0610193610378	0.00107862408056898	0.030591955377087	0	0	0
LOC105282119	0.669928801731957	5.58523698445478	21.0399793061221	0.00108234301024788	0.0306066109229266	0	0	0
LOC105285666	-0.609206945469131	7.08577415883586	20.9490043176924	0.00109860275578509	0.0309747644241707	0	0	0
LOC105275088	-0.679430441564661	4.95797898203563	20.9128290551242	0.00110515022480655	0.0309843473102887	0	0	0
LOC105286296	0.682754760503989	5.99295287010345	20.8971762168898	0.00110799789329142	0.0309843473102887	0	0	0
LOC105287286	-0.808833787332971	4.64712909036146	20.8935010211864	0.0011086677945301	0.0309843473102887	0	0	0
LOC105287487	0.596660522515463	6.33508504468888	20.8297961190827	0.00112035785561883	0.031219767883396	0	0	0
LOC105276895	1.21567107308541	4.3085426913023	21.2229766873647	0.00113404730254313	0.0314377616289145	1	0	0
LOC105283757	1.29614156827162	5.62553368103057	22.2112200049261	0.00113610982051243	0.0314377616289145	0	0	0
LOC105282077	0.850971130873364	3.35523862248303	20.7321606786091	0.00113856485227667	0.0314377616289145	1	0	0
LOC105276637	-1.2076433635776	11.3477137440278	20.695601488179	0.00114547429186081	0.0314377616289145	0	0	0
LOC105277076	0.655075080227377	6.87291019272364	20.692602829956	0.00114604326399557	0.0314377616289145	1	0	0
LOC105278410	1.56722855832877	6.17639776815229	22.227487360079	0.00114791575732278	0.0314377616289145	0	0	0
LOC105275154	0.653084198049628	4.05100754454208	20.6516767444192	0.00115384292447862	0.0315098019204762	0	0	0
LOC105283198	-1.32589553910974	2.93262706195738	20.6113495401255	0.00116159130020146	0.0316301912678046	1	0	0
LOC105276764	0.766794583753088	5.59856122663273	20.5943830784917	0.00116486998600829	0.0316301912678046	0	0	0
LOC105281753	0.581514223262362	9.1627140352016	20.5454963764438	0.00117437985029304	0.0317980810456117	0	0	0
LOC105278994	0.709640284546022	7.43695698963929	20.4437892176208	0.00119446730928623	0.0321430964186574	0	0	0
LOC105277654	-1.11876033523086	5.04972455877692	21.1932159170739	0.00119840089229625	0.0321430964186574	0	0	0
LOC105282868	-0.425814383232651	6.96302968262559	20.4120000966399	0.00120083078080141	0.0321430964186574	0	0	0
LOC105279369	1.05922457455281	8.95721517145806	20.4097356883869	0.00120128562635259	0.0321430964186574	0	0	0
LOC105276926	1.93589998291801	0.915907091308704	20.3600460638144	0.00121131927553525	0.0321430964186574	0	0	0
LOC105282546	-0.511609565018049	5.20644005348047	20.3234006633225	0.00121878390333872	0.0321430964186574	0	1	0
LOC105285936	0.832162387877523	7.69666737302836	20.3224254246642	0.00121898331683368	0.0321430964186574	0	0	0
LOC105286126	-0.685803213224282	7.79857593435761	20.316514129843	0.0012201928828089	0.0321430964186574	0	0	0
LOC105284061	0.850833065748867	4.31650098682598	20.314655429167	0.0012205735089371	0.0321430964186574	0	0	0
LOC105275274	0.687443489639654	7.15224034909437	20.3137858969707	0.00122075162167531	0.0321430964186574	0	0	0
LOC105281409	-0.56651184989993	6.59787616752596	20.2649632903225	0.00123080292190264	0.0323187206800699	1	0	0
LOC105286799	0.689262867497173	5.20261857417604	20.2339188718674	0.001237246205637	0.0323989020095299	0	0	0
LOC105278326	-0.831913862918915	5.05077859721525	20.1546170921442	0.00125389136494737	0.032666292750125	0	0	1
LOC105284907	0.42771871546985	5.99147589528589	20.1527208583454	0.00125429268040342	0.032666292750125	0	0	0
LOC105281641	-0.81906053583494	11.6149386739695	20.0849167984013	0.0012687451956618	0.0327529562936132	0	0	0
LOC105278858	-0.55185142261023	8.55555547370526	20.073256264014	0.00127125089753985	0.0327529562936132	0	0	0
LOC105278999	0.708150262152014	5.94130875088543	20.0710598914177	0.00127172353965273	0.0327529562936132	0	0	0
LOC105285216	0.9116254018346	7.29525733437048	20.0611602899543	0.00127385649449457	0.0327529562936132	0	0	0
LOC105280747	-1.93330844925	1.93392386426798	20.0305941760486	0.0012804695748789	0.0327529562936132	0	0	0
LOC105287666	-0.420628954473666	5.61721302673487	20.0302473101252	0.00128054485832146	0.0327529562936132	0	0	0
LOC105279074	1.0077718091544	8.42145159051462	20.0085692736569	0.00128526047379597	0.0327529562936132	0	0	0
LOC105286696	1.46339867756033	5.90754473746525	21.4477193150396	0.0012896936471463	0.0327529562936132	0	0	0
LOC105278182	0.77575939742593	4.98284312663476	19.9829866711314	0.00129085248328719	0.0327529562936132	0	0	0
LOC105283141	-0.615266835351392	5.68168355943597	19.9782645078357	0.00129188789733126	0.0327529562936132	0	0	0
LOC105287151	-0.71179229377811	5.66472652582063	19.9579250707932	0.00129635915475282	0.0327793671987499	0	0	0
LOC105277283	0.849699513881453	12.3586371987149	19.8319456244229	0.00132447413817861	0.0334019097960716	1	0	0
LOC105275858	0.435522680370468	7.02816166536083	19.7030511091514	0.00135400628730277	0.0340073480124072	1	1	1
LOC105277110	-0.646588653061254	7.39873946132136	19.6962034710352	0.00135559736270424	0.0340073480124072	0	0	0
LOC105284744	1.26201240229151	6.39103743825731	20.8540284178706	0.0013615896711154	0.0340682567448193	0	0	0
LOC105285988	0.488825028828604	5.44798428776143	19.6033662855588	0.00137739313139977	0.034373690730859	0	0	0
LOC105286714	0.992751110010663	4.7054585584002	19.7729694727023	0.00138439053758583	0.0344291307044688	0	0	0
LOC105277049	-1.18024271039946	4.18697917775474	19.8893985461535	0.00138950049599594	0.0344291307044688	0	0	0
LOC105280239	-1.15788617300402	4.27953126018387	19.9028883228009	0.00139114314391558	0.0344291307044688	0	0	0
LOC105277336	0.672417543180319	6.70954341539836	19.523886613262	0.00139639030464934	0.0344291307044688	0	1	0
LOC105287980	-0.750920554918875	11.5625707221079	19.5187649526261	0.00139762531003702	0.0344291307044688	0	0	0
LOC105282774	0.623725556686296	5.99789965951773	19.4592074400362	0.00141208405712048	0.0346958853932071	0	0	0
LOC105281724	-0.940082301817318	4.56775414875333	19.4206067022619	0.00142155177396308	0.0348389534757414	0	0	0
LOC105277288	0.648931701373846	9.28170544567768	19.384357312414	0.00143051273441227	0.0349689020857098	1	0	0
LOC105274578	0.44822615875694	5.30573861545488	19.3485471267558	0.00143943227000437	0.0350070758780238	0	0	0
LOC113562326	2.76261583334602	2.53704057828686	20.4021076287391	0.00144059986772968	0.0350070758780238	0	0	0
LOC105276979	-0.575568379143731	7.43789198619528	19.3340506578091	0.00144306213600558	0.0350070758780238	1	0	0
LOC105285671	0.923731224006344	4.27298098558227	19.3184993591686	0.00144696844027238	0.0350083501386088	0	0	0
LOC105277616	-0.585070681172771	8.01898741336597	19.3047208839949	0.00145044011873709	0.0350083501386088	0	0	0
LOC105284939	0.533988345517173	4.89592624166935	19.2817761984079	0.00145624372960735	0.0350174330848653	0	0	0
LOC105278543	0.433286822196833	7.60311889679212	19.2571975987726	0.00146249180025007	0.0350174330848653	0	0	0
LOC105278913	-2.25418190883283	6.21580467030017	20.618670844558	0.00146479274250417	0.0350174330848653	0	0	0
LOC105278147	-0.430456707409946	5.2357469288486	19.2004049612282	0.0014770533511579	0.0350174330848653	0	0	0
LOC105286218	0.60452151783109	10.2372664251704	19.1860548733734	0.00148076039760335	0.0350174330848653	1	1	0
LOC105287109	0.649301717630428	4.90015130651085	19.1781940318578	0.00148279585141375	0.0350174330848653	0	0	0
LOC105274769	0.593795623355376	5.77567093353645	19.1743340038038	0.0014837965895865	0.0350174330848653	1	1	1
LOC105284528	0.426677294043714	7.39088708776396	19.1702528613117	0.00148485554147534	0.0350174330848653	1	0	0
LOC105278838	-0.509431239420009	5.24593566781134	19.160614255998	0.001487360142426	0.0350174330848653	0	0	0
LOC105278207	0.609820814066177	8.07926785152572	19.1487572765801	0.00149044820095773	0.0350174330848653	0	0	0
LOC105287873	0.472929274435758	6.97203240031894	19.1397614994189	0.00149279625458998	0.0350174330848653	0	0	0
LOC105278449	0.902438462417033	4.86904071235433	19.1913808355542	0.00149478057110536	0.0350174330848653	0	0	0
LOC105276507	0.756937422454774	4.41919653099022	19.1131420117779	0.00149977064958606	0.0350484299969281	1	0	0
LOC105282466	-0.915208244574411	5.25077500110739	19.429872150924	0.00150834949445201	0.0351629377267618	1	0	0
LOC105282295	0.728206055966246	9.5346550644735	19.0014847797299	0.0015294579395829	0.0355130464147657	1	0	0
LOC105286238	0.838735253974354	5.42813561934874	19.0803857063981	0.00153442353374511	0.0355130464147657	0	0	0
LOC105274580	-1.14870927242712	3.11286806949343	18.9827282803701	0.00153451435125531	0.0355130464147657	0	0	0
LOC113561865	0.586363766000803	6.56472852183394	18.9440358160974	0.00154500914709543	0.0356465631426953	1	0	0
LOC105276380	-0.640458070079332	5.79618696015232	18.9340102297681	0.00154774259303396	0.0356465631426953	0	0	1
LOC105276714	-0.753378756667366	6.3926154403217	18.9150916966727	0.00155291662114625	0.0356493528793545	0	0	0
LOC105277821	-0.706763893129657	4.45161106463398	18.9063177510537	0.00155532330515702	0.0356493528793545	0	0	0
LOC105283725	-2.4983597715588	7.51996018069705	20.2203073465557	0.00155928734746228	0.0356547092513027	0	0	0
LOC105276600	-0.469938024663776	6.33118755483396	18.8311672139719	0.00157612286565223	0.0357381578814205	0	1	1
LOC105284943	-0.960112050880854	3.01723422487246	18.819301497009	0.00157943763307826	0.0357381578814205	1	0	0
LOC105281626	0.643567883404459	4.72457861280998	18.8169257568509	0.00158010232453774	0.0357381578814205	0	0	0
LOC105280418	0.837401307301392	7.41453006542428	18.8116141340323	0.00158158964974252	0.0357381578814205	0	0	0
LOC113563106	1.19411171337603	3.65001551671697	18.8114621841982	0.00158163222262407	0.0357381578814205	0	0	0
LOC105284367	-0.810229144186402	4.87954646917365	18.7929458648895	0.00158683046287792	0.0357697343564981	0	0	0
LOC105276340	-1.05492566155211	5.84980361547787	19.5415557947376	0.00159051444878758	0.0357697343564981	0	0	0
LOC113562728	0.957574473134871	3.1745568492225	18.765890140007	0.00159446324278513	0.0357743654331931	0	0	0
LOC105287930	-0.955938878624506	3.6232807004543	18.7137718754108	0.00160929202593927	0.0360225133113057	0	0	0
LOC105279833	0.603099181981155	4.40378412825309	18.6939644694244	0.00161497136594675	0.0360651783077548	1	1	1
LOC105275308	-0.827721743743221	5.02540361808767	18.6254260992548	0.00163481119070475	0.0364231360390582	0	0	1
LOC105274627	1.49626666080247	6.99366571309185	19.8720821617055	0.00164809007123395	0.0365525092905735	1	0	1
LOC105276927	1.35771495346677	7.3129367718704	19.7510414894831	0.00164826653109826	0.0365525092905735	0	0	0
LOC105284389	0.749271349064161	5.67109847969739	18.5253868899091	0.00166430144150106	0.0366343497673765	0	0	0
LOC105283499	-0.761798178438052	5.81451581901247	18.5187316441892	0.00166628604912921	0.0366343497673765	0	0	0
LOC105283564	0.622742234692469	3.67608554524215	18.5000392506976	0.00167187548570082	0.0366343497673765	0	0	0
LOC105281069	-0.399875124641869	6.47065926215367	18.4867530480417	0.00167586214183291	0.0366343497673765	0	0	0
LOC105274597	-0.684057128186563	4.8713466850172	18.4807187953646	0.00167767657487623	0.0366343497673765	1	0	1
LOC105287941	-0.544604751696024	6.51781803485575	18.4785964408037	0.001678315308104	0.0366343497673765	1	0	0
LOC105287396	3.00606824620436	6.43172494905087	19.7570354768028	0.00167878690082767	0.0366343497673765	1	0	0
LOC105284482	0.550871048755023	5.56479106868436	18.4125669123865	0.00169833494352915	0.0369024374604243	0	0	0
LOC105276144	0.643774264680989	4.16886865412812	18.4110640845752	0.00169879394042547	0.0369024374604243	0	0	0
LOC105286792	-1.56458757481464	1.85987797461377	18.387087931782	0.0017061371181526	0.0369779106015931	1	0	1
LOC105278924	-1.09114704711097	4.50078475360573	18.7525033675616	0.00171303018210846	0.0369808729391958	0	0	0
LOC105274519	-0.64276301810162	6.68237609668247	18.3615140020915	0.00171401200168066	0.0369808729391958	0	0	0
LOC105276370	-0.44017013080442	6.59884342149075	18.2371172478035	0.00175294992243178	0.0377358003572139	0	0	0
LOC105279557	-1.05926939381918	3.57047561856314	18.1902058727714	0.00176791109920794	0.037893884036331	1	1	0
LOC105286298	0.647924000227886	8.22791430963404	18.1769383686768	0.00177217041305688	0.037893884036331	0	0	0
LOC105284153	-1.06236650893766	5.75571028889411	18.9444408472617	0.00177304788061259	0.037893884036331	1	0	0
LOC105280605	0.646270954997787	4.78920226141304	18.164571046462	0.00177615191967737	0.037893884036331	0	0	0
LOC105284544	-0.85122530608365	10.8484483029587	18.1325940896731	0.00178649676492245	0.0380224413628096	0	0	0
LOC105275542	-0.551339145645475	4.4366662342474	18.121404898654	0.00179013377414358	0.0380224413628096	0	0	0
LOC105280581	0.553791280240114	4.91592415205055	18.1039095824934	0.00179583853418561	0.0380590348331398	0	0	0
LOC105274749	-0.863786376005703	8.84843671370453	18.0752906581754	0.00180521788886357	0.0381485291570338	0	0	0
LOC105275090	0.811787315529421	3.72232209166624	18.066702946261	0.00180804391171127	0.0381485291570338	0	0	0
LOC105279848	0.81208921023795	3.428570989398	18.0261403361195	0.00182146470431055	0.0383470476735688	0	0	0
LOC105284824	-0.404578105604393	5.83866903675017	18.0019006571703	0.00182954231707054	0.0383946770043119	0	0	0
LOC113561398	-0.869567425017162	3.52698773122687	17.9952650460188	0.00183176111257232	0.0383946770043119	0	0	0
LOC105284082	0.50939204478152	5.88438424334488	17.9678034740496	0.00184097830741568	0.038503436897766	1	0	1
LOC105275417	0.687024463392847	5.54557592802097	17.9422175577579	0.00184961648408046	0.0385996383293473	0	0	0
LOC105282287	0.578216861959501	5.21946029463941	17.9283727853952	0.00185431112052093	0.0386133021567299	0	0	0
LOC105283000	-0.592366315083518	4.85569650634552	17.9156434911601	0.0018586402316034	0.0386193115949246	0	0	0
LOC105287949	0.58699018354693	4.93787159437693	17.8831380197426	0.00186975062003344	0.0386783728585857	0	0	0
LOC105280590	-1.3440904345176	1.99894993859393	17.8670306612796	0.00187528588521991	0.0386783728585857	0	0	0
LOC105288228	0.545489489793742	4.94609518831513	17.8622603078239	0.00187692901166416	0.0386783728585857	0	0	0
LOC105285028	0.63984921989092	7.20297096691084	17.8568547027529	0.00187879305284206	0.0386783728585857	0	0	0
LOC105280429	0.645147272344239	3.78606744349689	17.848390823309	0.00188171619368512	0.0386783728585857	1	0	0
LOC105279983	1.25655503758497	4.68590006764095	18.734447357693	0.00189106666141742	0.0387871569738792	0	1	0
LOC105281119	0.55900362530385	5.8128119216074	17.7963225627334	0.00189982034570263	0.0388832609512328	0	0	0
LOC105282981	0.540967944960095	5.75416772739542	17.6875959501952	0.00193830870508743	0.0392744423078783	0	0	0
LOC105281341	0.60692807799664	5.29389844285445	17.6842175931104	0.00193951964981013	0.0392744423078783	0	0	0
LOC105282555	0.612709039045328	8.2204350155152	17.6789790035492	0.00194139919001682	0.0392744423078783	0	0	0
LOC105279763	-0.82335353148301	6.60687649322384	17.6811346560526	0.00194233405389765	0.0392744423078783	0	1	0
LOC105278014	0.804815458128147	3.79419628453395	17.6745556060874	0.00194298796539244	0.0392744423078783	0	0	0
LOC105279893	-0.484311303862273	4.65427784860282	17.6543701171385	0.00195025809096074	0.0392744423078783	0	0	0
LOC105276019	-1.05134266620124	2.97342475538333	17.6510398058479	0.00195146071578015	0.0392744423078783	0	0	0
LOC105277458	0.541249836473299	3.837672641847	17.6500845809983	0.00195180582718583	0.0392744423078783	0	0	0
LOC105277318	-1.37378904718752	6.55272265641965	18.7860947363617	0.00196796633159116	0.0395164331877065	1	0	0
LOC105274689	0.463298596653565	6.43621216687954	17.5871587347786	0.00197470370355644	0.0395685911920177	0	0	0
LOC105282157	0.578732900712119	6.05173786218137	17.5757625962503	0.0019788852881945	0.0395694259091277	0	0	0
LOC105287270	1.57815276565771	5.46113655922611	18.7048876189361	0.00199482995041925	0.0397350757129657	0	0	0
LOC105276204	-0.398914766694658	5.85436870760672	17.530811421717	0.00199548402827197	0.0397350757129657	1	0	1
LOC105282058	-0.495566190239249	5.39396663552854	17.5004426734289	0.00200679341345093	0.0398771963529397	0	0	0
LOC105278080	0.570701777187863	6.25471285579344	17.4689348918191	0.00201860903603041	0.0400287659053499	0	0	0
LOC105286656	-1.15031181616117	11.048653434161	17.3215060573918	0.00207502694710151	0.041062334493574	0	0	0
LOC105278264	0.570543466349911	7.18565183740763	17.2623102373483	0.00209821558559842	0.0414354226594001	1	0	0
LOC105285802	-1.03485162413395	3.51267273562374	17.2308544273499	0.00211066523419295	0.0414654744679668	0	0	0
LOC105277410	0.669839146351983	8.35405489655272	17.2172646750456	0.00211607145058962	0.0414654744679668	0	0	0
LOC105284455	-1.23942034314596	2.15309348108909	17.2059113178992	0.00212060084239854	0.0414654744679668	0	0	0
LOC105286406	0.499122917681497	7.11082296476971	17.1811038070527	0.00213053861469618	0.0414654744679668	0	0	0
LOC105279494	-0.401209012618073	6.70278123967261	17.1810857802193	0.00213054585662184	0.0414654744679668	0	0	0
LOC105285166	-1.47552529760837	2.65640099878304	17.1510309693908	0.00214266131203082	0.0414654744679668	0	0	0
LOC113563140	-2.28432945140316	0.535076906637324	17.1451069307866	0.00214505918742325	0.0414654744679668	0	0	0
LOC105285423	0.635695578819306	3.7077112275356	17.1448905459322	0.00214514683504605	0.0414654744679668	0	0	0
LOC105277197	1.0693906342397	5.07031463832301	17.8296966246431	0.0021484943951006	0.0414654744679668	1	0	0
LOC105287057	-0.964638305935154	2.84641037043093	17.136247562106	0.00214865125861088	0.0414654744679668	0	0	0
LOC105284445	0.556058089665393	9.43920795037634	17.1235179618103	0.00215382528217775	0.0414654744679668	0	0	0
LOC105284447	0.50375501247162	5.35373691500419	17.1226069136773	0.00215419616093002	0.0414654744679668	0	0	0
LOC105278330	-0.654692745715468	6.68469095586169	17.117846686941	0.00215613525952914	0.0414654744679668	0	0	0
LOC105285828	-0.426682679325698	5.2504200822944	17.101448455132	0.00216283133624954	0.0415107267306688	0	0	0
LOC105285132	-0.847391336256951	4.07941311147894	17.0385332695914	0.00218875678027778	0.041739624131842	0	0	0
LOC105280338	0.777135753826538	5.71056691846438	17.1002328715319	0.00219028480566585	0.041739624131842	0	0	0
LOC105274549	-0.875613398383496	3.52406861495476	17.0297186693732	0.00219241896780627	0.041739624131842	0	0	0
LOC105277586	1.27278827793512	2.30502250930444	16.98325631028	0.00221184559520132	0.041739624131842	0	0	0
LOC105279278	0.654022916723668	4.20733006667842	16.9804899456987	0.00221300881036336	0.041739624131842	0	0	0
LOC105274651	0.630178135902997	5.26008634005082	16.9606276069841	0.00222138239903187	0.041739624131842	0	0	0
LOC105285418	-1.1739374215419	11.8156350458405	16.958027595282	0.0022224813503959	0.041739624131842	1	0	0
LOC105280282	0.51095100240436	4.56952216396151	16.9531121103234	0.00222456078466881	0.041739624131842	0	0	0
LOC105282963	-0.685409399461115	7.24831265021498	16.9393531305856	0.00223039387725474	0.041739624131842	1	0	0
LOC105277429	-1.19084286072121	3.66616899524128	16.9425850034686	0.00223163559086063	0.041739624131842	0	0	0
LOC105286762	0.643596571605595	3.84843380329488	16.9264646785821	0.00223587470575641	0.041739624131842	0	0	0
LOC109610642	0.63838683138542	4.33745680148693	16.9074737576651	0.00224398034314445	0.041739624131842	0	0	0
LOC105284921	-1.45086082183145	2.55846056453289	16.8992817404775	0.00224748780460739	0.041739624131842	1	0	0
LOC105280583	1.20888602452648	2.67036668501124	16.8921189762507	0.00225056002199013	0.041739624131842	0	0	0
LOC105277896	0.766511399951708	4.79661694798414	16.8876525659388	0.00225247830478008	0.041739624131842	0	0	0
LOC105279015	-1.30437762136811	2.88491466645467	16.8477532348745	0.00226970277721606	0.041739624131842	0	0	0
LOC105277276	1.2892046659162	3.68934766700602	17.1017503867523	0.00227361957179648	0.041739624131842	0	0	0
LOC105283959	-1.21995065279665	4.11276225621784	17.2361382366693	0.00227595924546607	0.041739624131842	0	0	0
LOC105274844	-0.533256569977389	6.69737585977294	16.8290678573711	0.00227782399771504	0.041739624131842	0	0	0
LOC105276925	1.02370417939581	3.35190827934796	16.8288461160932	0.00227792058396778	0.041739624131842	0	0	0
LOC105278836	0.51674968678684	8.39215409170461	16.8192740135219	0.00228209473660446	0.041739624131842	1	0	0
LOC105280786	0.535489992532687	7.56012685646667	16.8097560584191	0.00228625445684634	0.041739624131842	0	0	0
LOC105283268	0.806746612178791	7.20296949437907	16.8028183659317	0.00228929228252428	0.041739624131842	0	0	0
LOC105280618	0.77403826564492	3.3650368282698	16.7805698674326	0.00229906729143413	0.041739624131842	0	1	0
LOC113562276	-1.07726089558449	6.57151789588513	17.4503938303545	0.00230007112547331	0.041739624131842	0	0	0
LOC105284351	0.88362703840263	2.84146956527032	16.7767711534272	0.00230074132237809	0.041739624131842	1	0	0
LOC105282395	1.41002760186568	8.24085330428873	17.7824203291196	0.00230132840087847	0.041739624131842	0	0	0
LOC105288195	-0.479368490124921	6.32061938316802	16.7692791558894	0.00230404724773037	0.041739624131842	0	0	0
LOC105286547	0.399139598921853	7.57439006833217	16.7653195729366	0.00230579677829926	0.041739624131842	1	0	0
LOC105285830	-0.768247908782568	9.15374015468928	16.744340046566	0.00231509338994593	0.041739624131842	0	0	0
LOC105287631	-0.749594006565848	3.65888766939301	16.7435511545388	0.00231544385384511	0.041739624131842	0	0	0
LOC105282884	-1.12460120863909	2.88333591741525	16.7345521809846	0.00231944617832111	0.041739624131842	0	0	0
LOC105279356	-0.605852074980276	6.61331056002783	16.7146207499291	0.00232834059381685	0.041739624131842	0	0	1
LOC105275432	-0.566067343336368	8.14302229373977	16.6982447917965	0.00233567927570355	0.041739624131842	1	0	0
LOC105279581	-0.60320696510805	5.50219293567819	16.6940696303735	0.00233755479791726	0.041739624131842	0	0	0
LOC105278074	-0.390704872518974	5.72042230475006	16.6902012822708	0.00233929412325414	0.041739624131842	0	0	0
LOC105283014	0.997696509774498	3.34834257305551	16.6881606355341	0.00234021229017246	0.041739624131842	0	0	0
LOC105282085	0.384375545970759	6.61400737510673	16.6870705908752	0.00234070292264776	0.041739624131842	0	1	0
LOC105285593	-0.722071147166637	6.2426746738092	16.6514884482333	0.00235678711736564	0.0418027588936472	0	0	0
LOC105281680	-1.28144895180149	7.12716476138174	17.6590824318711	0.00236002627455902	0.0418027588936472	0	0	0
LOC105286363	2.04294893048674	1.00658760204199	16.6205624642275	0.0023708753301074	0.0418027588936472	0	0	0
LOC105284674	0.499989541188405	6.8989073248472	16.6147388848108	0.00237353962875242	0.0418027588936472	0	0	0
LOC105275636	-0.523102942399305	7.66140202570874	16.6080824697746	0.00237658938980448	0.0418027588936472	0	0	0
LOC105275224	2.3856291464984	0.308795518050832	16.6025857010112	0.00237911141238764	0.0418027588936472	0	0	0
LOC105275653	1.67184063289811	6.00717790946446	17.6696168291896	0.00238023380263072	0.0418027588936472	0	0	0
LOC105285680	0.478030128242344	4.02270856035169	16.5893336429723	0.00238520503793278	0.0418027588936472	1	1	0
LOC105287929	0.584192961152107	5.04954831138176	16.5821124664741	0.00238853346369213	0.0418027588936472	1	0	0
LOC105282975	0.425368865873703	5.31148157589637	16.5742351854592	0.00239217071660515	0.0418027588936472	0	0	0
LOC105274766	-0.590346894535372	6.86197955956753	16.5735050251037	0.00239250819988901	0.0418027588936472	0	0	0
LOC105283132	-0.463992457079344	4.5628033267741	16.5643890460625	0.00239672649861045	0.0418027588936472	0	0	0
LOC105280727	-1.02138621104663	7.60309943574248	16.9099559905629	0.00240788648980825	0.0419209090520715	0	1	0
LOC105274951	0.578015611203152	6.32049896710168	16.5104723767926	0.0024218605785039	0.0420247956830531	0	0	1
LOC105275807	0.864010411623834	5.30614296056224	16.8189883740914	0.00242697161635709	0.0420247956830531	0	0	0
LOC105276485	-0.385862735576804	7.1769474526929	16.4994371519001	0.00242704406957997	0.0420247956830531	0	0	0
LOC105276325	-0.455720566859785	6.45627279146604	16.4837263248253	0.00243444697786291	0.042076752648126	0	0	0
LOC105277062	-0.99816531945128	4.12301636530967	16.4593582737438	0.00244799112531107	0.0420999984269859	0	0	0
LOC105282279	0.484473843456478	9.5050509810054	16.4550462932763	0.00244803154542702	0.0420999984269859	0	0	0
LOC105282694	-0.975071999346818	9.28372571739613	16.4529964589885	0.00244900597671104	0.0420999984269859	0	0	0
LOC105281166	0.682469922938932	4.42658225157931	16.4412486328399	0.00245459961191458	0.0421204005218663	0	0	0
LOC105287787	-1.5239569493575	0.943450827242582	16.4219834099915	0.00246380610154602	0.042202614190998	0	0	0
LOC105277630	-0.337743681833162	5.5392773858699	16.4078546287322	0.00247058455052599	0.0422034780049056	0	0	0
LOC105285379	-1.26611830833926	4.35474337961519	17.0525375057251	0.00247268755835396	0.0422034780049056	1	1	1
LOC105282394	0.988844542171131	4.14937470798115	16.343432869219	0.00250438346064325	0.0422082341790701	0	0	0
LOC105276492	0.457753760662529	7.10617297672601	16.3328578818701	0.00250694530169962	0.0422082341790701	0	1	0
LOC105283187	0.541146346151303	4.61887520268746	16.3321822832315	0.00250727578493837	0.0422082341790701	0	0	0
LOC105280670	0.729892975874132	8.07345872013479	16.3285279764405	0.00250906427984967	0.0422082341790701	0	0	0
LOC105285195	0.881458347226873	9.65011455959188	16.3269116451608	0.00250985583895311	0.0422082341790701	1	0	0
LOC105285776	-0.449002797892876	5.84303575337692	16.3245108806107	0.00251103211312436	0.0422082341790701	1	1	0
LOC105280224	-0.731088122981259	4.34560587792801	16.3184140385409	0.00251402231032711	0.0422082341790701	0	0	0
LOC105277535	0.569773752312566	6.06196330133556	16.3151151594558	0.00251564204270593	0.0422082341790701	0	0	0
LOC105277800	-1.46828500621761	5.2926048509593	17.3483844465086	0.00251807355430872	0.0422082341790701	1	0	0
LOC105277619	-0.883403785297648	3.0701767304098	16.3081780933223	0.0025190522279341	0.0422082341790701	1	0	0
LOC105281603	-0.390120848969978	5.95153734668185	16.2918416101007	0.00252710518871719	0.0422082341790701	0	0	0
LOC105287524	-0.391836455952519	5.4995982351495	16.2905311195511	0.00252775253518859	0.0422082341790701	0	0	0
LOC105278234	0.617619170343916	6.80288317098876	16.2852276275158	0.00253037436541192	0.0422082341790701	0	0	0
LOC105280733	-0.816270189576279	4.14053596900333	16.2737792568173	0.00253604520162447	0.0422142155908533	0	0	0
LOC105277260	0.816214287444474	6.49376464819467	16.3477814475167	0.00253956622355521	0.0422142155908533	0	0	0
LOC105281726	0.655424820420511	4.82165097192999	16.2553872687281	0.00254518772714153	0.0422313277721892	0	0	0
LOC105286339	0.573128985046246	5.72186369298571	16.246875170125	0.00254943253029433	0.0422313277721892	0	0	0
LOC105279248	0.479260919460109	5.92727760416556	16.2248815248418	0.00256044002573322	0.0423402867923151	0	0	0
LOC105285569	0.632199987938126	9.50778643387727	16.1999804763578	0.0025729721400457	0.0424740375035523	0	0	0
LOC105280161	-0.773555739122657	6.43422403440003	16.132898107787	0.00260710432636966	0.0428805986117575	0	1	0
LOC105285633	-1.69737674318801	2.20898964793406	16.1252348076202	0.0026110382702993	0.0428805986117575	0	0	0
LOC105276468	1.07943410613993	8.30738258686816	16.4794345388837	0.00261105967692434	0.0428805986117575	0	0	0
LOC105277856	0.447781875591452	5.43063133656905	16.1077628161517	0.00262003438690351	0.0429506482232132	1	0	1
LOC105275362	-0.748845720882343	9.32432275640421	16.0994795094332	0.00262431246728986	0.0429506482232132	0	0	1
LOC105274536	0.4114571488299	5.0506163014146	16.0856097789727	0.00263149471443297	0.042994575180428	1	0	0
LOC105287615	-0.79069868516882	6.25980959452922	16.1212453445668	0.0026438025522736	0.0431219535744558	0	0	0
LOC105283911	0.488695191851879	4.87312156756188	16.0465306040716	0.00265185964429238	0.0431748634459212	0	0	0
LOC105276367	0.409331461423505	6.1915526906731	16.038475993789	0.0026560807392971	0.0431748634459212	0	0	0
LOC105277845	0.981943253155358	2.21669503392785	16.0188688940129	0.00266639006553267	0.0432688561058765	0	0	0
LOC105281839	0.850814577986225	3.40380184395057	15.9989126557056	0.00267693274091513	0.0433663104028251	0	0	0
LOC105282399	0.784622750959163	4.54121343441264	15.9592694992276	0.00269802587287042	0.0435289273654872	0	0	0
LOC105277361	0.544883266499598	5.83240178512972	15.9558610479984	0.002699848799478	0.0435289273654872	0	0	0
LOC105283801	0.481261435009477	5.99577691263069	15.9499584822528	0.00270300916952676	0.0435289273654872	0	0	0
LOC105279842	0.410959865169454	6.73786730533546	15.945894772296	0.00270518757638621	0.0435289273654872	1	0	0
LOC105283134	0.964042354053529	5.02270367636135	16.350234189032	0.00272912181003367	0.0438402458156333	0	0	0
LOC105276948	0.416522918853853	8.42158866153089	15.876196198354	0.00274288331874459	0.0439200851662985	1	0	0
LOC105278987	0.408127585579574	5.76743415183529	15.8754649667167	0.00274328215571042	0.0439200851662985	0	0	0
LOC105274906	-1.93934753293782	6.86448666979437	16.8563554064593	0.00274877703461816	0.043934466382743	0	1	0
LOC105287510	-0.605551458172668	10.0422947419601	15.8383126997998	0.00276363888812772	0.0440982645955339	0	0	0
LOC105274658	0.615000022928669	4.49355575895853	15.8258065543838	0.00277053244474659	0.0441345818448132	0	0	0
LOC105284789	0.774059130093731	4.48469777778791	15.7856344579173	0.002792817095037	0.0444155504065951	0	0	0
LOC105277368	0.603930635678913	5.01612592915572	15.7078272417239	0.00283659938725658	0.0449933839125417	0	0	0
LOC105277080	-0.497407667446324	5.25292333633796	15.7043670770845	0.00283856565173286	0.0449933839125417	0	0	0
LOC105276378	0.595222766172143	9.79428333408762	15.6674564394343	0.00285964340757039	0.0452524365721156	0	0	0
LOC105274946	-0.9384356961533	4.11595015301755	15.6046397845561	0.00289595208691912	0.0457512562756577	1	1	0
LOC105281073	0.401638758584366	5.5724790026849	15.5866187282953	0.00290647129150588	0.0457727735173409	0	0	0
LOC105284879	0.623567084601114	7.27658352764862	15.5858996686125	0.00290689197792697	0.0457727735173409	1	0	1
LOC105280769	1.07726334786078	8.81053958321648	15.8556492277991	0.00292263198617048	0.0459449284931207	0	0	0
LOC105274902	1.28366822100649	6.12797918466045	16.4908704306547	0.00293713204559298	0.0460270952871167	0	0	0
LOC105287162	0.653385054039153	5.66187799356118	15.5339353176647	0.00293748986452617	0.0460270952871167	0	0	0
LOC105281315	0.528958420705493	4.75069897689042	15.4909161513595	0.00296311599544273	0.0463526394180713	0	0	0
LOC105276087	0.90838647678296	6.10922939931543	15.8776248049968	0.0029699232088719	0.0463601714759697	0	0	0
LOC105282054	0.711851402716516	3.76867510500368	15.4739477505463	0.00297329829616755	0.0463601714759697	0	0	0
LOC105280038	0.500449165617104	5.98703471002165	15.4437954005179	0.00299149666365492	0.0465679562071885	0	0	0
LOC105279238	0.795189232674692	6.75732635563431	15.456849118042	0.00301360689726144	0.0467382689280826	0	0	0
LOC105275310	0.406266915638015	7.13206430468478	15.4057427778759	0.00301465607916507	0.0467382689280826	0	0	0
LOC105274848	-0.459518059445624	4.90970654505194	15.4017359003721	0.00301710733716541	0.0467382689280826	0	0	0
LOC105283998	0.561434039230654	4.68574785839293	15.3817480916601	0.00302937123363438	0.0468523143221318	0	0	0
LOC105281070	0.497102818139267	6.32335636282238	15.3642212557858	0.00304017484607241	0.046925893922993	1	1	0
LOC113562001	-0.448879786071503	8.18325188783884	15.3581179058338	0.0030439479213492	0.046925893922993	0	0	0
LOC105280740	-1.51944062615821	3.51872448161437	15.8031546235855	0.00306882927378609	0.0472332853443598	0	0	0
LOC105283494	0.798862530210342	4.08923211415764	15.2930943873163	0.00308449931639199	0.0472899828347069	0	0	0
LOC105276134	0.723672101346389	5.9170253137361	15.2870161893231	0.00308832326456786	0.0472899828347069	0	0	0
LOC105274779	0.397084883820534	5.74090458398216	15.2858436438779	0.00308906160282733	0.0472899828347069	0	0	0
LOC105279671	0.549100398983058	5.53630930302084	15.2806988402332	0.00309230375305417	0.0472899828347069	0	0	0
LOC105284402	-1.17100326937649	3.90756420578717	15.5300548492044	0.00310555949380754	0.0474168332936301	0	0	0
LOC105282384	0.537358270637017	7.49462076762187	15.2395273926154	0.0031183981095316	0.0474912909766769	0	0	0
LOC105278193	1.24606452741225	1.34352660865932	15.2349288778681	0.00312132915784317	0.0474912909766769	0	0	0
LOC105282866	0.500698326698483	5.23864681925762	15.2286410885708	0.00312534233357708	0.0474912909766769	0	0	0
LOC105279828	-1.04727744332235	7.30305170896188	15.7256929299523	0.00314474483473803	0.047701309292669	0	0	0
LOC105287283	0.631666753112457	7.05289432607382	15.1904596594522	0.00314984618906623	0.047701309292669	0	0	0
LOC105277551	-0.983020294028717	2.78239124195527	15.1838130652624	0.00315413553807981	0.047701309292669	0	0	1
LOC105277627	0.986931950927607	3.77232082040349	15.1353678554507	0.00318561398830588	0.048101261453756	0	0	0
LOC105277839	0.820666952415556	5.42057484983495	15.3961130658724	0.00319563421145559	0.0481171188816769	1	1	1
LOC105282075	0.491162444288529	4.71592019720734	15.1183946492206	0.00319673263128948	0.0481171188816769	0	0	0
LOC105284295	-1.06200910994043	6.35059740924189	15.7980536596609	0.00320943306537063	0.0482139837472584	0	0	1
LOC105287026	0.551038433559206	6.65096009572107	15.0933013606855	0.00321325671134166	0.0482139837472584	0	0	0
LOC105278227	0.518714816415433	4.38305615262568	15.0720997102952	0.00322729878462889	0.0483487802248949	0	0	0
LOC105286940	0.481629196159716	4.13577105272623	15.0497115166049	0.00324220745465737	0.0484961171386778	0	0	0
LOC105283434	0.511152758413032	7.15410122809424	15.0397656080736	0.00324885734537217	0.0485196539172925	0	0	0
LOC105286793	0.833919144781069	2.95854699547097	15.0276853081049	0.00325695652721501	0.0485285252697318	0	0	0
LOC105279119	0.950873622295412	8.33342102682162	15.1964878143258	0.00325966434418001	0.0485285252697318	0	0	0
LOC105282459	-0.461230007145231	7.22019613161779	15.0161945199187	0.00326468317100205	0.0485285252697318	1	0	0
LOC105281948	1.24119245925354	7.28386446102177	15.8801190747557	0.0032781838914353	0.0486535429104636	1	0	0
LOC105275252	0.509287108348466	4.47952042764806	14.9243962489612	0.0033272138537138	0.0491634720884769	0	0	0
LOC105284558	0.432269271303174	6.54122768945191	14.91968685495	0.00333046070560261	0.0491634720884769	0	0	0
LOC105281300	-0.479736842370568	6.83254953432627	14.9122671908623	0.00333558391781946	0.0491634720884769	0	0	0
LOC105277474	0.662186845412176	9.1658659219823	14.9092965782841	0.00333763777434069	0.0491634720884769	0	0	1
LOC109610852	0.542658402956062	4.1717259541003	14.9014365741521	0.00334307950576956	0.0491634720884769	0	0	0
LOC105280331	0.536148015688876	5.07681640562962	14.9009681509764	0.00334340414914312	0.0491634720884769	0	0	0
LOC105276741	-0.511321609316935	7.82375920365897	14.8650394868006	0.00336841887179743	0.0494552190117355	1	0	0
LOC105274603	0.868860724923387	3.69776557135108	14.8431843382545	0.00338374602529767	0.0495895457451054	0	0	0
LOC105279636	-0.456043189777672	6.18860350140345	14.8366710745596	0.00338833014371373	0.0495895457451054	0	0	0
LOC105278613	0.572442589046954	4.46978697902408	14.8163975113513	0.00340264715069671	0.0495895457451054	0	0	0
LOC105285724	1.05036550222088	3.01665889683752	14.8113126686629	0.00340624950435839	0.0495895457451054	1	0	0
LOC105274464	-0.539518037886098	7.69857678211566	14.8080689090478	0.00340854995670844	0.0495895457451054	1	0	0
LOC105274653	0.564481475919642	7.66022375482856	14.8078608303959	0.00340869758888201	0.0495895457451054	0	0	0
LOC105276512	0.558728425502338	5.1581340277685	14.7594474204779	0.00344325848420902	0.0500162075867322	0	0	0
LOC105279297	-0.719356053945552	4.67016070445837	14.7465967133943	0.00345250338972326	0.050074396660053	0	0	0
LOC105284052	0.484086137209856	5.39364680130101	14.6867843917417	0.00349593048654566	0.0506274296824295	0	0	0
LOC105277895	-0.536027757332396	7.67706733398485	14.6750852220255	0.00350450192285634	0.0506747796954023	1	1	1
LOC105281846	0.9498478204813	7.49073672427939	14.9362741372909	0.00353397879179072	0.0508940401593426	1	0	1
LOC105275172	-0.499951041903089	5.17456271854057	14.6290630937049	0.00353846814278109	0.0508940401593426	0	0	0
LOC105282842	0.721898541686186	3.05348083398871	14.6279599456665	0.00353928719214442	0.0508940401593426	0	1	0
LOC105280285	0.662571107680044	4.72175025307297	14.6257020842881	0.00354096429231668	0.0508940401593426	0	0	0
LOC113561377	-0.591702016650244	8.10506487324802	14.5741725886829	0.00357950244411534	0.0513382766559073	0	0	0
LOC105280503	-1.02968125413306	10.3654710530205	14.5639787300303	0.00358718635395178	0.0513382766559073	0	0	0
LOC105279310	-0.608203006519443	4.49767185383137	14.5575530991699	0.00359204012069249	0.0513382766559073	0	0	0
LOC105276539	0.870378570447521	7.28269400069015	14.7745827728406	0.00359335709173488	0.0513382766559073	1	0	0
LOC105281906	0.485749124763583	4.39294675161475	14.527446030494	0.00361488849870014	0.0515392307523049	1	0	0
LOC113562734	0.456207286971975	6.40127333012801	14.5230922641243	0.00361820713902454	0.0515392307523049	1	0	0
LOC105283444	0.455312724132139	8.49085093758828	14.5107889215891	0.00362760527720276	0.0515663776881698	1	0	0
LOC105286652	1.5857306500442	0.268180493982553	14.4855765275412	0.00364695677531741	0.0515663776881698	0	0	0
LOC105284357	-0.593376108504265	7.12060817670725	14.4826269171044	0.00364922887661974	0.0515663776881698	0	0	0
LOC105275667	0.526190634941013	6.58286825756267	14.4692046825032	0.00365958977518917	0.0515663776881698	0	0	0
LOC105282471	-0.446689905834656	5.20102301889146	14.4662301772167	0.00366189067734494	0.0515663776881698	0	0	0
LOC105285545	-0.77950547723197	5.95015055744791	14.6688682770562	0.00366298902086189	0.0515663776881698	0	0	0
LOC105284576	0.48519659895836	4.5826565272523	14.4561004925064	0.00366973955955848	0.0515663776881698	0	0	0
LOC105282990	-0.333673693679356	5.84822641510279	14.4430101059064	0.00367991271269939	0.0515663776881698	0	0	0
LOC105274799	0.8135458271638	4.58306597579154	14.4413870593039	0.00368117643701001	0.0515663776881698	1	1	0
LOC105282493	-0.383580782942726	5.64858467359239	14.4374973602446	0.00368420714505541	0.0515663776881698	1	0	0
LOC105283176	-0.508668304108405	6.72370011884388	14.426046879483	0.00369314649051577	0.0515663776881698	0	0	0
LOC105277291	0.857355081092892	6.16889958543806	14.7164124474818	0.00369587211714366	0.0515663776881698	0	0	0
LOC105286115	0.477197282742007	7.77301770287894	14.4054162262805	0.00370931916259958	0.0515663776881698	1	0	0
LOC105285243	-0.575813225932984	4.22312103449702	14.4049210787438	0.00370970836893035	0.0515663776881698	1	0	0
LOC113562191	1.05053599242772	4.75113051646547	14.9176314973572	0.0037152853999462	0.0515663776881698	0	0	0
Ickin1-1	0.706332493194342	7.75583887794919	14.3807965566693	0.00372873129205328	0.0515663776881698	0	0	0
LOC105276247	-0.369926953116948	5.11172691564055	14.3786682324404	0.00373041520580595	0.0515663776881698	0	0	0
LOC105280214	0.687095151184081	4.44016637252282	14.371963901625	0.00373572564464012	0.0515663776881698	0	0	0
LOC105279729	-0.444419293057462	5.9767999716164	14.3689806144479	0.00373809162246602	0.0515663776881698	0	0	0
LOC105276236	0.743171573282802	5.31559577192314	14.4574055321853	0.00374076019247111	0.0515663776881698	1	0	0
LOC105281770	-0.646729377915723	6.83731148585836	14.3643096639364	0.00374179969460148	0.0515663776881698	0	0	0
LOC105286357	0.42827287129785	5.49855126600688	14.3619641759811	0.00374366335954091	0.0515663776881698	0	0	0
LOC105276810	-0.679523593648672	4.58598408991681	14.3612887262207	0.00374420026319207	0.0515663776881698	0	0	0
LOC105276418	0.595806918969307	5.76038379766368	14.3490780524592	0.00375392242431891	0.0516094801371285	0	0	0
LOC105278366	0.605482966901417	5.81458519110605	14.3386412622816	0.00376225646124911	0.0516094801371285	0	0	0
LOC105286720	0.963221407476239	3.41197724723735	14.3370504452964	0.00376352873567468	0.0516094801371285	0	0	0
LOC105279437	0.476488088775404	5.20466457429237	14.3236268998134	0.00377428515004055	0.0516828330431054	0	0	0
LOC105276861	0.426402381079692	5.59289503909176	14.307012815883	0.0037876497847225	0.0517916404039738	0	0	0
LOC105280912	-1.37712445950205	2.00127391112241	14.2961634659782	0.00379640811788806	0.0518372411296772	0	0	0
LOC105281819	-0.722214348343476	8.6022484246302	14.2779532052669	0.0038111638880797	0.0519644856523049	1	1	1
LOC105284179	0.397955624070317	7.45510462738958	14.2693586929847	0.00381815214590017	0.0519856099864869	0	0	0
LOC105279570	-0.969457703364932	1.56441116265456	14.2328800193501	0.00384798651083122	0.0523172902852416	0	0	0
LOC105280718	0.645180238251225	8.23038346327671	14.2197449395266	0.0038587982315218	0.0523196684024076	1	0	1
LOC105282208	1.05563267452968	6.61257875108714	14.8509732947218	0.00385910925127614	0.0523196684024076	0	0	0
LOC105284010	0.417535303722361	4.69137837841088	14.1990295958443	0.00387592428297706	0.0524732072191144	0	0	0
LOC105278303	-0.470848228651862	5.57062267040162	14.1788155038206	0.00389272476734446	0.0525497977403395	0	0	0
LOC105283681	0.677225440352674	5.0652658066713	14.1758333458672	0.00389521078094842	0.0525497977403395	1	1	0
LOC105274826	-1.38643922312154	5.81349696284749	14.9911851984327	0.00389807560137065	0.0525497977403395	1	0	0
LOC105277002	1.26303510081949	5.23287530890569	14.9677717331888	0.00391592498426961	0.0526167273013168	0	0	0
LOC105282710	0.725620902816573	5.08946250235954	14.1484196747185	0.00392198565160463	0.0526167273013168	0	0	0
LOC105285869	-0.498175968762282	7.72786878600866	14.1294306000514	0.00393414236896894	0.0526167273013168	1	1	0
LOC105278576	-0.7094071741332	10.3460256391523	14.1276223613666	0.0039356689874323	0.0526167273013168	0	0	0
LOC105275765	-0.909516965478531	7.63773650848832	14.3720959291049	0.00394047744076916	0.0526167273013168	0	0	0
LOC105286515	0.470572090978888	7.39656734048959	14.1209565479556	0.0039413028502342	0.0526167273013168	0	0	0
LOC105279198	-0.85199805557571	3.28335059497265	14.1200301544611	0.00394208659951121	0.0526167273013168	1	0	0
LOC105287720	0.422834797174151	5.27905034107287	14.1141328275174	0.00394708029661479	0.0526167273013168	0	0	0
LOC105280524	-0.591534444022382	5.83593345959962	14.0892565346683	0.00396822939243848	0.0528246109152051	0	0	0
LOC105286125	-0.707945052396875	6.50345262758111	14.0773968067177	0.00397836049942523	0.0528246109152051	1	0	0
LOC105279767	-1.09288482546113	3.55475636700767	14.0763513703742	0.00397925505952581	0.0528246109152051	0	0	0
LOC105282042	0.439689881160565	6.67303170686304	14.0355798132684	0.00401433335029917	0.0531430404622216	0	0	0
LOC105284126	0.873737303164455	3.84099496639918	14.0355463010524	0.00401436233665244	0.0531430404622216	0	0	0
LOC105277030	-0.91760969902975	3.65977602982091	13.993101414268	0.00405127940939328	0.053557577586419	0	0	0
LOC105274640	0.750324498625981	4.64417658879015	13.9692842376907	0.00407217490172116	0.0536924593059161	0	0	0
LOC105283022	-0.588300512197888	4.27523303459668	13.9686678478878	0.00407271740916396	0.0536924593059161	0	0	0
LOC105286782	-0.617691573189935	10.502535835716	13.9549153145753	0.00408484432325794	0.0537781570822305	0	0	0
LOC105278202	-0.772489655536623	6.79703030537945	13.9938013852939	0.00410815300931804	0.0539477957161757	0	0	0
LOC105277812	-0.752364547069585	4.89680940307432	13.9303701268274	0.00411169277137257	0.0539477957161757	0	0	0
LOC105275569	-0.344538975012003	4.71432627805653	13.9171897161629	0.00411833585332705	0.0539477957161757	0	0	0
LOC105277736	0.598560406094554	4.5703801103433	13.9149813651535	0.00412030664080438	0.0539477957161757	0	1	0
LOC105274501	0.553533137529369	6.66469407008296	13.902078065854	0.00413184473585699	0.0539869810575608	0	0	0
LOC105277265	0.523302980413319	4.46730935930152	13.8990075301498	0.00413459616385588	0.0539869810575608	0	0	0
LOC105284757	-0.854132605638673	3.22346635276801	13.8486740820205	0.00418001668957903	0.0544094848537006	0	1	0
LOC105283015	0.85242712480243	6.32075149193497	14.1245334341225	0.00418290832016041	0.0544094848537006	0	0	0
LOC105275114	-0.396419453791035	6.33274512641238	13.8427338505197	0.00418541690133889	0.0544094848537006	0	0	0
LOC105275603	0.372913008511476	6.20095701919577	13.8380028266662	0.00418972388076205	0.0544094848537006	0	0	0
LOC105279733	0.456275327944377	4.7654511231658	13.8226796735115	0.00420371051979462	0.0545170490477571	0	0	0
LOC105278528	0.41312425803157	7.83544134000307	13.7867339922926	0.00423674358810497	0.0548709962264327	0	0	0
LOC105277473	-0.937123210045557	4.24607673725209	13.8797489494795	0.00424918726441533	0.0549576885971336	0	0	0
LOC105282822	0.671975367596969	6.88239983754524	13.7565894131811	0.00426468832649903	0.0550836365198348	0	0	0
LOC105281418	0.357830890524139	5.2756494670215	13.7474836083502	0.00427317350668105	0.0551187481469062	1	0	1
LOC113563300	0.563074450406669	10.1090853072237	13.7344209700292	0.00428538158310609	0.055144234079796	1	0	0
LOC105282028	0.419140820505586	7.18121905185362	13.7301507469	0.00428938160926724	0.055144234079796	0	0	0
LOC105283966	-0.533740845965455	4.34970337065453	13.7268702108752	0.00429245764337395	0.055144234079796	0	0	0
LOC105282025	-1.15772975766781	1.80899460035704	13.7154145752307	0.00430322014156975	0.0552082927692936	1	0	0
LOC105282932	-0.507093163535672	6.87632089589735	13.6984194922145	0.00431924721678738	0.0552172884005275	0	0	0
LOC113563464	1.70196386597237	2.61894322366721	13.9176222269831	0.00432507129411195	0.0552172884005275	0	0	0
LOC105277240	0.867879563668489	3.86740081208588	13.6905420579673	0.00432670049465238	0.0552172884005275	0	1	0
LOC105284545	-0.689686789785648	5.44479697440759	13.6971701663342	0.00432702960995973	0.0552172884005275	0	0	0
LOC105284077	-0.711906463402044	11.4220674581062	13.6588123570692	0.0043568799765967	0.0555195153248576	0	0	0
LOC105281568	-1.30782914135776	2.15241184209186	13.6531101305818	0.00436233061403725	0.0555195153248576	0	1	0
LOC105275661	0.830573248588321	7.46857867348658	13.758977494659	0.00439249296155116	0.0558290528278005	0	0	1
LOC105280558	0.440682073339386	8.09301266409757	13.6031762585257	0.00441041604600155	0.0558500103325912	1	0	0
LOC105287837	-0.588004778608088	4.01212308571948	13.602460295095	0.00441111016337071	0.0558500103325912	0	0	0
LOC105275969	0.566507013819695	5.5963636604697	13.6018812181984	0.00441167166782866	0.0558500103325912	1	0	0
LOC113561829	-0.878060019703216	4.33296582009302	13.6141536162991	0.00444328742847032	0.0561474853833172	0	0	1
LOC113563629	-1.32491816845496	6.3727982324995	14.3258891482455	0.00444691843849876	0.0561474853833172	0	0	0
LOC113563270	0.59047249044144	10.7452287965388	13.5517652149927	0.00446059668194162	0.0562458879762507	1	0	0
LOC105287882	-0.904109355656415	2.39274228656541	13.5352630534152	0.00447685039373041	0.0563373617953059	0	0	0
LOC105277194	-0.4581870407268	7.02339453101536	13.5324385456964	0.00447963956522625	0.0563373617953059	0	0	0
LOC105281088	-0.537292088366367	4.5593332562688	13.5238043787947	0.00448817878025	0.0563705818418259	1	1	0
LOC113563301	-0.947091404705397	1.96726022981289	13.5063043841514	0.00450554690943886	0.056514458478237	0	0	0
LOC105275050	-1.22187650298324	2.63702445798998	13.4880237300884	0.00452377686990198	0.0566616386956218	0	0	0
LOC105284751	-0.410975850200567	4.82139301864159	13.4826656176161	0.00452913705413842	0.0566616386956218	0	0	0
LOC105275283	-0.521647956914728	7.33880482608458	13.4738907477865	0.0045379319501669	0.0566974556597324	1	0	0
LOC105280127	-0.378082735925796	5.0179324353308	13.4641513450556	0.00454771782599327	0.0567455443614147	0	0	0
LOC105276111	-0.425046515744597	6.29511257649558	13.4498353794342	0.00456214856758337	0.0568513898421927	0	0	0
LOC105280245	1.083939649889	5.72207706716584	14.1646155376127	0.00459402040381945	0.0571370214136921	0	0	0
LOC105286460	0.670819270140519	3.5474682953637	13.4154612790393	0.00459702547260193	0.0571370214136921	1	0	0
LOC105283846	0.76230878268272	3.45559661275865	13.397250790313	0.00461563325457109	0.0572937956457019	0	0	0
LOC105284521	0.589153877808856	5.37362152644674	13.3866803239269	0.0046264762053759	0.0573358834852218	0	0	0
LOC105276020	-0.912466793997756	3.58988451552906	13.3822583269651	0.00463102134867035	0.0573358834852218	0	0	0
LOC113561804	-0.78005115728593	3.56188156687743	13.3755065892238	0.00463797155633119	0.0573476482993706	0	0	0
LOC105279028	-1.75995563153344	0.439827669042438	13.3625273387074	0.00465136787904767	0.0573886515065807	1	1	0
LOC105287184	0.648094926385	5.42128619115203	13.3589548610836	0.00465506338056689	0.0573886515065807	1	1	1
LOC105282183	-0.799991894978617	6.20333645323434	13.5825818743521	0.00465930043619027	0.0573886515065807	0	0	0
LOC105274642	-1.47774038992047	3.00111692013165	13.5288192152105	0.00467485195132868	0.0574890655387827	0	0	0
LOC105280741	-1.00534587896886	3.37635566439141	13.3354348014105	0.00467948242196829	0.0574890655387827	0	0	0
LOC105284984	-0.762540920151463	4.18904607129095	13.3038501452364	0.00471251899564836	0.0578206117591874	0	0	0
LOC105284112	0.452290099973205	5.05045087626859	13.2826804255972	0.00473482015143036	0.0578922936711048	0	0	0
LOC105278112	-1.06833748664735	4.78290233268314	13.8413166793672	0.00473890583131891	0.0578922936711048	0	0	0
LOC105275749	-0.711337836523288	7.75012774196172	13.2756549160378	0.00474224939930046	0.0578922936711048	0	0	0
LOC105288012	-0.588995570409183	8.07651949218676	13.2753340616897	0.00474258902955379	0.0578922936711048	0	0	0
LOC105281566	-0.378461408422904	5.77115788266834	13.2461691662579	0.00477358411492456	0.0581129606086117	0	0	0
LOC105284883	0.521682998700248	4.48362928581874	13.2417760155684	0.00477827419923959	0.0581129606086117	0	1	0
LOC109610794	1.07626139151067	4.40871829949291	13.6591212078588	0.00477890636517774	0.0581129606086117	0	0	0
LOC105284950	-0.747359484544414	6.11613428196509	13.3642571235883	0.00479725238746046	0.058261929249488	0	0	0
LOC105284526	-0.66616159572968	6.60466381259402	13.1716780114925	0.00485387112673901	0.0588747464839739	0	0	0
LOC105277278	0.609969354557319	9.73071207065029	13.1441683727739	0.00488393439602068	0.0590623726521695	1	0	0
LOC105285078	0.587229291807347	3.94868854047538	13.1428262427535	0.00488540687708287	0.0590623726521695	0	0	0
LOC105287740	1.12446247412309	5.96770361541863	13.8606937576672	0.00488787787904019	0.0590623726521695	0	0	0
LOC105281025	0.467447912804114	5.089365970282	13.1241122981362	0.00490599453451873	0.0592064340415783	0	0	0
LOC105277483	-1.04565119198632	1.30609926388778	13.1108890822559	0.00492060513398778	0.059307873733487	0	1	0
LOC105275496	0.395744633458248	4.70891207437427	13.0912353959964	0.00494241846846593	0.0593913536349919	0	0	0
LOC105285061	-1.26134520974006	2.02781607250253	13.0900758990577	0.00494370903458196	0.0593913536349919	0	0	0
LOC105285916	0.62532388696459	5.69954020646441	13.0813526810338	0.00495343143013388	0.0593913536349919	0	0	0
LOC105275884	-0.437399879653805	5.33274525381737	13.0810922323583	0.00495372206734085	0.0593913536349919	0	0	0
LOC105288223	0.747581863923452	9.30534785815439	13.0759515172939	0.0049594628738615	0.0593913536349919	0	0	0
LOC105284805	0.732037619202276	6.73496310102925	13.1131751503794	0.00496481393119466	0.0593913536349919	0	0	0
LOC105285245	-0.426930126626093	8.68789136084435	13.0607135436852	0.00497652706522461	0.0594570571117711	0	0	0
LOC105286415	-1.22600974043229	3.78405664982457	13.3721754063876	0.00498817290667595	0.0595217935605602	1	0	0
LOC105274952	1.07071225522251	5.77841595604062	13.7532071649156	0.00499731528219847	0.0595565330015623	0	0	1
LOC105284271	-0.505512345239021	7.21843509344139	13.019263300202	0.00502330635661415	0.0596789847556544	0	0	0
LOC105282179	-0.481461389834715	6.54791010835568	13.0179908997907	0.00502475075569035	0.0596789847556544	0	0	0
LOC105274455	-1.42624082089926	1.12772166091802	13.0088958342616	0.00503508993435483	0.0596789847556544	0	0	0
LOC105286582	0.657850542919392	6.00919854955379	13.0084756973558	0.00503556816458744	0.0596789847556544	1	1	1
LOC105284515	0.49257140769786	5.15013774740781	13.0056294257321	0.00503880944735437	0.0596789847556544	0	0	0
LOC105275820	-0.581630720204387	6.23327948542902	12.9824795183356	0.00506526629817977	0.0598758648561359	0	0	0
LOC105284062	1.77220803056752	10.6112350292823	13.6825792503092	0.00507086977918695	0.0598758648561359	1	1	0
LOC105277998	0.453792826911642	4.79988852105601	12.9708352916886	0.00507863753601632	0.0598758648561359	0	0	0
LOC105284951	-1.34128389560339	0.954707918870151	12.9692247498527	0.00508049031160559	0.0598758648561359	0	0	0
LOC105280061	-0.960493722695122	7.84473760098105	13.2776211667123	0.00509161225957589	0.0599330418436285	1	0	0
LOC105279339	-1.20648587365195	2.04435481959166	12.9275076737662	0.00512876859516579	0.0602961503475949	1	0	0
LOC105278260	0.357318283238118	4.96938990502963	12.9102153895829	0.00514894352916494	0.0604589708252561	0	0	0
LOC105278441	-0.379457211261204	5.66675025563366	12.8897627897024	0.00517292994260275	0.0605296664061027	0	0	0
LOC105276604	-0.847440616461466	2.70618621221405	12.8863693547968	0.00517692278835583	0.0605296664061027	0	0	0
LOC105286952	-0.857009789404899	5.60628332887032	13.289716952165	0.005176968136144	0.0605296664061027	0	1	0
LOC105277316	-0.84680585728978	6.39806662730321	13.189278066695	0.00518029578574932	0.0605296664061027	1	0	0
LOC105279043	0.419951277449279	5.58805431672544	12.8708579474731	0.00519522174742409	0.0606299505029053	0	0	0
LOC105277139	-0.604577325718135	7.52073837897895	12.8588469871868	0.00520944508160572	0.0607218001097408	0	0	1
LOC105284002	-0.504156080433636	6.89699054930819	12.8511967809246	0.00521852903966997	0.0607535938625646	0	0	0
LOC105281902	0.500490641919287	8.03766703314696	12.8391606387311	0.00523285982324045	0.0607934779684841	1	0	0
LOC105276898	0.505186952090414	6.3483318123905	12.8338208591704	0.00523923288613725	0.0607934779684841	0	0	0
LOC105284524	-1.32777456248122	4.57443268050025	13.523909166623	0.00524103639318172	0.0607934779684841	1	0	0
LOC105279186	0.365579805586608	5.14546948464573	12.8255067605248	0.00524917456127225	0.060814073280776	0	0	0
LOC105276964	-0.964950346729529	1.8403587906607	12.8174267474169	0.00525885824790892	0.0608525025829461	0	0	0
LOC105288080	-1.63007083810833	8.15999017225773	13.4398874388809	0.00533399374585776	0.0616472941026705	1	0	0
LOC105286505	0.503724938164822	4.35251155781685	12.7439276937724	0.00534794700688394	0.0617339100142472	0	0	0
LOC105277051	-0.912794173895953	4.43985053869036	12.9406654898427	0.00536025895298664	0.0617540183751291	0	0	0
LOC105286403	1.27066473144845	1.43733598467677	12.7319721245149	0.0053626109281604	0.0617540183751291	0	0	0
LOC105278935	-0.369552584723387	4.58126249009384	12.7062116412608	0.00539437308461091	0.0620450276085572	0	0	0
LOC105278205	-0.820282554507159	10.2608280269824	12.700741060785	0.00540114753382217	0.0620482790003273	0	0	0
LOC105281377	-0.515312251049443	7.84111061797793	12.6926297749606	0.00541121107518327	0.0620892622528231	0	0	0
LOC105276146	0.502299400291326	4.19602909213701	12.6791966926488	0.00542792733351879	0.0622038443212877	0	0	0
LOC105284501	-2.20363860713928	0.364779320979625	12.6703290761944	0.00543899659511067	0.0622038443212877	1	0	0
LOC105277273	-0.334008057964747	6.26187801318558	12.668402981903	0.00544140451554472	0.0622038443212877	0	0	0
LOC105285599	-0.937559099573845	7.64995116036749	12.9851221482535	0.00544722930497152	0.0622038443212877	0	0	0
LOC105275187	0.963073093758335	2.18782115577208	12.6342170441252	0.00548435814554642	0.062534123654981	0	0	0
LOC105281323	-1.13609436816378	2.24101989892719	12.6303543929063	0.00548923726161635	0.062534123654981	0	0	0
LOC105283967	-0.397336285047926	4.71830988556999	12.6015089827108	0.00552584029763304	0.062876168529496	0	0	0
LOC105276607	0.820201022589821	2.2617504373487	12.5872772472226	0.00554400849386746	0.0630078872584842	0	0	0
LOC105275051	1.43730771178106	1.82126089173021	12.5796517743075	0.00555377295329533	0.0630438977287373	0	0	0
LOC105275240	0.774099940548916	3.68749090974442	12.5707902418554	0.00556514640449708	0.0630980656396003	0	0	0
LOC105282978	-0.40862722201294	5.34529520859612	12.5634883364583	0.00557453936099822	0.0631296767919679	0	0	0
LOC113562000	-1.09146313793301	1.9161565293937	12.5533622431392	0.00558759710527046	0.0631666907312513	0	0	0
LOC105275883	0.80398368205987	4.43800645820161	12.56112419261	0.00559102535662676	0.0631666907312513	0	0	0
LOC105277822	0.771068138242541	6.04994999844979	12.7468024307243	0.00561030678534334	0.0632345317096876	1	0	0
LOC105283340	0.576263279645821	4.22833738665258	12.5321494152377	0.00561507178919587	0.0632345317096876	0	0	0
LOC105277863	1.21257974503605	7.31266236429642	13.1948930456057	0.00561687773818004	0.0632345317096876	0	0	0
LOC105286866	0.353633122316481	5.25689906490906	12.5204648047652	0.00563027557102294	0.0633107928327497	0	0	0
LOC105286565	-0.731259705739847	6.83448052151641	12.546494873015	0.00566608293778785	0.06363856723781	0	0	0
LOC105284262	-0.914208234391233	11.7566432658907	12.4770811514242	0.00568716405203737	0.0638003685556023	0	0	0
LOC105283601	-1.27128134963582	3.2217742532896	12.5499453668488	0.0057241579441251	0.0641400956974768	0	0	0
LOC105286138	-1.45733074908432	2.33292157660153	12.4383953025875	0.00573848121504004	0.0642252967837853	0	0	0
LOC105287874	-0.524994961335396	8.96622587987646	12.4292441346258	0.00575070234508461	0.0642551453790467	0	0	0
LOC105286845	-0.534672849077581	8.33690488116269	12.4263354090481	0.00575459347608955	0.0642551453790467	0	0	0
LOC105277223	0.51354846615034	9.73412399946436	12.4134240842133	0.00577190411641355	0.0643035347254171	0	0	0
LOC105278891	1.16515655980225	7.23087875755062	13.0654492420707	0.00577380176863668	0.0643035347254171	1	0	0
LOC105287668	0.505651927098698	6.52164963597742	12.4072370174244	0.00578022169996302	0.0643035347254171	0	0	0
LOC105279371	-1.58577220672897	8.65231164504116	13.0557000261404	0.00578583802718756	0.0643035347254171	0	0	0
LOC105286813	0.55897337374724	6.20965438869737	12.3948736417214	0.00579688599140021	0.0643514939672511	0	0	0
LOC105275741	-0.352793979770812	5.2045919843256	12.3849796541084	0.00581026383849598	0.0644212891159588	0	0	0
LOC105277145	0.932563476034686	4.57508127107975	12.6645923098899	0.0058194167572978	0.0644212891159588	0	0	0
LOC105277447	-1.16528520323128	2.14351564294514	12.3741150676246	0.00582499720643375	0.0644212891159588	0	0	0
LOC105279135	-1.91162315047087	0.284215846133909	12.3682915377139	0.00583291309399491	0.0644212891159588	0	0	0
LOC105288158	0.511780640030692	7.32899119239387	12.3639512416081	0.00583882131713281	0.0644212891159588	0	0	0
LOC105281476	-1.03781661689491	8.10232794504415	12.7619521974004	0.00584361348226996	0.0644212891159588	0	0	0
LOC105284655	0.395115488682274	5.83277877610805	12.3483389675993	0.00586013360166327	0.064528982678223	1	0	0
LOC105282839	0.515450682808726	4.9946130550485	12.3378274931296	0.00587453594906308	0.0646125990571172	0	0	0
LOC105275198	0.425374104651371	5.49585991820767	12.3329399592157	0.00588124724625361	0.0646125990571172	0	0	0
LOC105282392	-0.414635738651052	6.20796682222749	12.3268089306626	0.00588967919632569	0.0646309457617462	0	0	0
LOC105275842	0.635453100073928	5.33670153551587	12.3037739530741	0.00592149030726163	0.0646998993457334	0	0	0
LOC105276726	0.493183378762081	4.81117304984539	12.3011601326416	0.00592511312070135	0.0646998993457334	0	0	0
LOC105281584	-0.536103207871459	3.51912142155344	12.3003429029685	0.00592624637084715	0.0646998993457334	0	0	0
LOC105282375	0.374456252058683	5.70123182844696	12.2993581894356	0.00592761221962731	0.0646998993457334	0	0	0
LOC105284799	-0.429551758204083	4.99836352531232	12.2977751855394	0.0059298087284853	0.0646998993457334	1	0	0
LOC105275469	-0.71751983661087	8.96283616945602	12.2904579162463	0.00593997469663664	0.0647369192137434	0	0	0
LOC105278430	0.659452188189465	10.8290933660828	12.2782183205501	0.00595702660267199	0.0648111575569931	0	0	0
LOC105287562	-0.952446075665361	4.2556609620888	12.4794744016484	0.00596034813691117	0.0648111575569931	1	0	0
LOC105286216	-0.751298474082816	4.19523063536685	12.2632613793224	0.00597794492535257	0.064928633632409	0	0	0
LOC113563124	-1.27838093619911	0.105439599974274	12.2411619757355	0.00600901579433965	0.0651920237937553	0	0	0
LOC105281622	-1.13606691422026	4.92667457489786	12.8267829022437	0.00607755056599499	0.0658608030723131	0	0	0
LOC105276908	0.396602286842057	5.3537365552631	12.132798642286	0.00616423601703522	0.0666639464809363	0	0	0
LOC105275619	-0.438069429701131	5.52427321092527	12.1318522181642	0.00616561296182755	0.0666639464809363	0	0	0
LOC105286251	-0.925274604452444	2.67150259041544	12.1218782126421	0.00618014676946443	0.0667194309357719	0	0	0
LOC105286641	0.376642867571654	5.58862485126987	12.1187555417997	0.00618470556696944	0.0667194309357719	1	1	1
LOC105282497	2.36923393793484	0.324868121833523	12.1098930956321	0.00619766611559211	0.0667428454997296	0	0	0
LOC105276832	-0.575077442835695	5.78270521290227	12.1077249228623	0.0062008418920025	0.0667428454997296	0	0	0
LOC105281796	0.580077063387704	7.37063841249321	12.1028457779304	0.00620799571860909	0.0667446828779142	1	0	0
LOC105285292	-0.509415462213505	6.78148650172803	12.0873714478132	0.00623075057871678	0.0669140607094101	0	0	0
LOC105279364	0.893684094906808	10.9442234628797	12.0658884299736	0.00626250913201098	0.0671796434161178	0	0	0
LOC105282873	-0.6861864236901	4.02733324136386	12.0567944976357	0.00627601191522855	0.0672030587688796	0	0	0
LOC105286616	-0.490935820334226	7.52794375506261	12.0549505890668	0.00627875407832282	0.0672030587688796	0	0	0
LOC109611166	-0.548091095100288	5.22739692039786	12.0463394768019	0.00629157932687524	0.0672650058235722	0	0	0
LOC105280091	0.382210750472024	6.11397293129903	12.0287855207907	0.00631782246291263	0.0674382583562639	1	1	0
LOC105285303	-0.57282143447269	6.78243913317692	12.026068847999	0.00632189574044909	0.0674382583562639	0	0	0
LOC105279676	0.820049433487601	8.07395144074856	12.1154856731258	0.00633993543257497	0.0675419794261492	0	0	0
LOC105284525	-0.296183034871981	5.93928608085436	12.0063767282544	0.00635151680345941	0.0675419794261492	0	0	0
LOC105280093	0.719140252038213	7.35096667650018	12.0018230792422	0.00636602315171264	0.0675419794261492	0	0	0
LOC105276963	-0.480432065016997	7.71983718699685	11.9881067985611	0.00637914928574446	0.0675419794261492	1	1	0
LOC105281367	0.776729480936381	3.60775806264516	11.9870201437652	0.00638079739461913	0.0675419794261492	0	0	0
LOC105283383	0.431807207426675	4.04983569668339	11.9852189024163	0.00638353044138748	0.0675419794261492	0	0	0
LOC105280092	0.463214183215029	4.75314142527481	11.9814598759742	0.00638923863645619	0.0675419794261492	0	0	0
LOC105280496	-0.376280066944139	5.42561426698749	11.9758055920364	0.00639783650416131	0.0675419794261492	0	0	0
LOC105284355	0.325778843427896	5.44810816606136	11.9747927030981	0.00639937817857088	0.0675419794261492	0	0	0
LOC105282632	0.323724887553206	4.72661723681078	11.9728841679165	0.0064022843021648	0.0675419794261492	0	0	0
LOC105276981	-1.17659969053607	2.27744836144448	11.9574049566328	0.0064259137211198	0.067716519676365	0	0	0
LOC105286628	-0.900299718935891	6.56095410723836	12.3187155011598	0.00645242346836924	0.0678900508031974	0	0	0
LOC113563638	-0.760752286291738	6.91434341596205	12.0873499250398	0.00646000388101428	0.0678900508031974	0	0	0
LOC105280929	0.956940613231403	1.78505051166108	11.9200428868874	0.00648338519824039	0.0678900508031974	0	0	0
LOC105286306	-0.363009884600582	6.56752654511499	11.9158918655322	0.00648980884373072	0.0678900508031974	1	0	0
LOC105286282	-0.828225053954058	7.20546901671457	12.1195364608754	0.00650070279297386	0.0678900508031974	0	0	0
LOC105285314	1.72363902760193	12.3992395650147	12.4208000729576	0.00650293237635222	0.0678900508031974	1	0	0
LOC113563253	1.72363902760193	12.3992395650147	12.4208000729576	0.00650293237635222	0.0678900508031974	1	0	0
LOC105285466	-1.73393013040921	1.90295622138433	11.9362676048195	0.00650309773756455	0.0678900508031974	0	0	0
LOC105281651	-1.11825252474763	2.60375546132848	11.9052531154944	0.00650630744253284	0.0678900508031974	0	0	0
LOC105280922	0.367641149270076	6.97537698176698	11.8848438332905	0.00653810088647439	0.0681474026967527	0	0	0
LOC105282625	0.386506405287246	7.21702655627406	11.8775056697616	0.00654957827684148	0.0681603428916438	0	0	0
LOC105287827	0.396677488675608	5.55233046359067	11.8724899169717	0.00655743732346659	0.0681603428916438	0	0	0
LOC105282965	0.57131451023118	4.58180402074662	11.8691218582371	0.00656272106435445	0.0681603428916438	0	0	0
LOC105286650	0.511932979821338	4.45176776994691	11.8658446017361	0.00656786731567315	0.0681603428916438	1	0	0
LOC105278476	0.641750027149677	4.00405443317799	11.8555555829954	0.00658405593031723	0.0682542370737225	1	0	0
LOC105282190	-0.853111059831597	3.16308483669243	11.8390189896638	0.00661017595683997	0.0684507711760308	0	0	0
LOC105276386	0.458524296979551	9.92139774298451	11.8189417065791	0.00664205779863892	0.0687064809950117	0	0	0
LOC105281832	0.879848443598526	6.30273775429732	12.1779359942417	0.00666187977449072	0.0687832898337061	0	0	0
LOC105277418	0.424361614160343	6.61289424935098	11.8008115438025	0.00667100813423375	0.0687832898337061	0	0	0
LOC105276802	-0.80995969414898	8.82500887161975	11.8007714247155	0.00667107236616923	0.0687832898337061	0	0	0
LOC113563156	-0.819583738211803	3.79969549512038	11.7960834596466	0.00667858311703884	0.0687865274058807	0	0	0
LOC105287567	-1.04434079969555	1.35173859449172	11.7641617373051	0.00672999972092376	0.0692414825969745	0	0	0
LOC105278210	0.395099708529125	5.9591014870953	11.7468031771938	0.00675816090424025	0.069456453680353	0	0	0
LOC105277784	0.606933966165	6.03442955045299	11.7132312872765	0.00681303213138803	0.069844878644656	0	0	0
LOC105281308	1.03532936816175	8.25500595598742	12.0768341705744	0.00681912033766042	0.069844878644656	1	1	0
LOC105276919	-0.532845442706185	3.68485571936097	11.7091255364884	0.00681977977057629	0.069844878644656	0	0	0
LOC105279385	0.535121603419929	4.53044138493911	11.7058402590908	0.00682518483512332	0.069844878644656	0	0	0
LOC105286847	-0.411004297404874	5.98878975626794	11.6965417197562	0.0068405113503666	0.069894572206416	0	0	0
LOC105275433	-0.965088467327042	5.0541672009615	12.1820505579946	0.00685163648045404	0.069894572206416	0	0	0
LOC105276214	0.431453241228133	6.55782905401731	11.6896009293741	0.00685197888234064	0.069894572206416	0	0	0
LOC105275816	-1.20074755770043	5.71772661418763	12.2718723295457	0.00686352122977564	0.0699376715503151	0	1	0
LOC113563366	-0.680819488668031	6.01509504563772	11.740382029298	0.00689737646728999	0.0701338899877394	0	0	0
LOC105277987	0.849000633674773	3.50724251045811	11.6575421906678	0.00690524983235795	0.0701338899877394	0	1	0
LOC105279702	0.82006961867358	4.17608336054612	11.6547440569966	0.00690992320455869	0.0701338899877394	0	0	0
LOC105282567	0.357038665445968	7.14921728669914	11.6534244460058	0.00691212851731016	0.0701338899877394	0	0	0
LOC105274618	0.365206360737745	5.51557463306055	11.6462739611029	0.00692409315664197	0.0701807872653064	1	0	0
LOC105287504	0.614838256303137	3.76803552450357	11.6417047128509	0.00693175187081468	0.0701839876919986	1	0	0
LOC113563215	-1.20857832334913	0.866301890267709	11.6362522286518	0.00694090447186511	0.0702022909440071	0	0	0
LOC105278287	-0.745664283331005	4.43641359777193	11.6279616829713	0.00695484919335442	0.0702689731396211	0	0	0
LOC105284096	0.517957529971049	7.10494066321973	11.6170057320082	0.00697332932197584	0.07028294643313	0	0	0
LOC105282840	1.36089000031666	5.12381612252431	12.1968622478926	0.00697915034041662	0.07028294643313	0	0	0
LOC105276203	-0.700887711883532	2.5351462908141	11.6121184573337	0.00698159222921401	0.07028294643313	0	0	0
LOC105281653	-0.65960872143039	9.31371914640049	11.6097236640267	0.00698564543957664	0.07028294643313	0	0	0
LOC105277457	0.35622335500563	5.13414858851335	11.5989823865284	0.007003860319241	0.0703921103378607	0	0	0
LOC105284114	-0.374451019151534	4.55081109156369	11.5856821016481	0.00702649465843913	0.0704212651774231	0	0	0
LOC105283212	0.526486577454935	5.32878769231863	11.5856258104101	0.00702659064298874	0.0704212651774231	1	1	0
LOC105279061	-0.665826136104504	3.72629699451211	11.5842925483573	0.00702886450923432	0.0704212651774231	0	0	0
LOC105279548	0.40528191362757	5.58241131140305	11.5754882663071	0.00704390257135098	0.070493141978336	0	0	0
LOC105278420	1.48974212693517	3.96810035928083	12.1511533888262	0.0070507892583479	0.070493141978336	0	0	0
LOC105276775	-0.770662302456363	5.44332037265216	11.8170967344964	0.00707743305254474	0.070656809071649	0	0	0
LOC105286382	-0.716301336784114	9.44686147967004	11.553317602127	0.00708194424467878	0.070656809071649	0	0	0
LOC105280088	-0.444477610485029	4.79880226363965	11.5338813729149	0.00711549929218225	0.0709175622885067	0	0	0
LOC105275946	0.640020688531685	3.91488943810802	11.5143676492396	0.00714938242966233	0.0711810388153256	0	0	0
LOC105275764	-0.459383450609722	8.39182124141334	11.4840864774869	0.00720235047316614	0.0716337833741123	0	0	0
LOC113562455	-0.692569757726192	7.12611177574735	11.4793968088843	0.00721971968666152	0.0716946634809385	0	1	0
LOC105284212	-0.447371021170112	8.19268982798797	11.4720859261211	0.00722347362755219	0.0716946634809385	0	0	0
LOC105275633	1.80704454460489	1.2038162869973	11.4631030232139	0.00723933438982161	0.0716989085865126	0	1	0
LOC105286785	-1.45956208467466	1.01655297761092	11.4614257360072	0.00724230059174411	0.0716989085865126	0	0	1
LOC105283145	-0.402499859733968	5.76169660933522	11.4591058097408	0.00724640570146173	0.0716989085865126	0	0	0
LOC105275838	-0.408295705077798	4.87060924733572	11.4512993282864	0.00726024002705911	0.0717615038041685	0	0	0
LOC105276705	0.470719384728389	4.64457407761986	11.4275455308547	0.00730253314752253	0.072104970892583	1	0	0
LOC105275730	-1.60376185101543	1.36747286980151	11.4196940301506	0.0073165782882816	0.0721690972955578	1	1	0
LOC105277170	0.546525192335795	5.07474067155374	11.4115721074344	0.00733114168863882	0.0722352150329671	0	0	0
LOC105279732	-0.878795661265693	2.34419282529335	11.4061520544308	0.00734087994914821	0.0722352150329671	0	0	0
LOC105277480	-0.520894966680222	4.63344395830846	11.4033313921711	0.0073459540711492	0.0722352150329671	0	0	0
LOC105284488	0.484833740562248	4.40099040199877	11.390443454824	0.00736919256462924	0.0723892523460702	0	0	0
LOC105286584	-0.384990544131505	5.42499740249218	11.3772140127457	0.00739313970515339	0.0725499274146367	0	0	0
LOC105277384	-1.45786678605925	-0.0253461606189081	11.3672432965217	0.00741125053713156	0.0726359981832778	1	0	0
LOC105286577	-0.854774525104901	7.60967302310776	11.5819281124259	0.00742314367661597	0.0726359981832778	1	0	0
LOC105285583	0.370930027352146	5.61817534362312	11.3598529332448	0.00742470916771944	0.0726359981832778	0	0	0
LOC105275324	0.616004677769405	5.05030625117507	11.3552248198504	0.00743315255714697	0.0726442455431603	0	0	0
LOC105287023	0.495399389627405	4.55824712191944	11.3493200313193	0.00744394200132647	0.0726753806421638	1	0	0
LOC105283273	0.492057831356303	3.88540776728634	11.3399533335297	0.0074610961948257	0.0727221350698733	0	0	0
LOC105284986	0.581776766364683	4.44431077073609	11.3365041803847	0.00746742506794258	0.0727221350698733	0	0	0
LOC105278212	0.440985116244945	7.57891302145755	11.3303366130032	0.00747875822892913	0.0727221350698733	0	0	0
LOC105276237	1.60774460663472	4.59520558155675	11.8892755111666	0.00747916496899827	0.0727221350698733	0	0	0
LOC105279704	0.505912261218546	4.94018689617162	11.3105631049245	0.00751523391069554	0.0729985830471829	0	0	0
LOC105278499	-0.896176110829447	4.08587396629825	11.3858876620261	0.00754050858966705	0.0731697270051144	1	1	0
LOC105281643	-1.32871480714702	1.80199098104834	11.2630039438609	0.0076038532215236	0.0736389256764377	1	0	0
LOC105283219	-1.02427925888442	2.62842076512144	11.2612302112067	0.00760718277122581	0.0736389256764377	0	0	0
LOC105285689	0.430314512093971	5.02920410580136	11.2586788427423	0.00761197515885336	0.0736389256764377	0	0	0
LOC105284163	0.526424805178336	5.21163422728946	11.2528008036977	0.00762303018614759	0.0736713068950442	0	0	0
LOC105288095	-0.422306993947194	5.96273661351206	11.2430323607834	0.00764144516978598	0.0737746797301155	0	0	0
LOC105280593	-1.60467418283713	5.07485756668025	11.7849582226359	0.00765870875526172	0.0738667389331902	1	0	0
LOC105285110	-0.656050835262249	5.59699404696207	11.2984175396768	0.00770295658212091	0.074167470046362	0	0	0
LOC105284442	0.568361022599683	9.03519393137886	11.2093228133762	0.00770540884662455	0.074167470046362	0	0	0
LOC105283617	-0.832597141892651	2.99438515836551	11.2018673459476	0.00771964321414219	0.0742297282100313	0	0	0
LOC105282955	-0.437374162692106	4.57365083430621	11.1615035675786	0.00779726449092553	0.0748680207132351	0	0	0
LOC105285900	-0.432377881813782	8.19362372415359	11.1570465476037	0.00780589350018177	0.0748680207132351	1	0	0
LOC105278546	-0.467709570417495	7.82854308662816	11.1551738659791	0.00780952256236612	0.0748680207132351	0	0	0
LOC105288150	-0.519406028974068	4.24779456638339	11.149801493518	0.00781994503441426	0.0748697943184573	0	0	0
LOC105279756	0.467416825404094	8.70655420580281	11.1470065275814	0.00782537398243763	0.0748697943184573	1	0	0
LOC113563296	0.370934483609878	5.29960994835888	11.1329746544674	0.007852698778413	0.0750560949240714	1	1	0
LOC105281785	0.576772988858885	3.98032304902267	11.127519605989	0.00786335286237608	0.0750828438147758	0	0	0
LOC105287977	0.543094188881638	7.84965685768059	11.1207298406849	0.00787663826655747	0.0751346392732098	0	0	1
LOC105287985	-0.495108978706786	3.7120839588799	11.092678583353	0.00793181533036253	0.0755247794427989	0	0	0
LOC105274966	-0.625021029476115	4.00956725587758	11.0890929907498	0.00793890200086766	0.0755247794427989	0	0	0
LOC105277277	0.424841469803612	5.51469226534851	11.0870300710158	0.00794298269976834	0.0755247794427989	1	0	0
LOC105281795	-0.79946754145514	2.16065017741855	11.0812178852126	0.0079544935929554	0.0755247794427989	0	0	0
LOC105285127	-0.587419693066063	5.56960037709218	11.0799301020895	0.0079570467565284	0.0755247794427989	0	0	0
LOC105277377	-0.598980828965088	10.9200800344576	11.0740670844522	0.0079686833816583	0.0755601942082243	1	0	0
LOC105278274	0.481135124121033	5.67116433088265	11.06152821596	0.00799363932629455	0.0756615546823912	0	0	0
LOC105278440	-0.817259662523494	2.82486240572958	11.0607430995225	0.00799520508780237	0.0756615546823912	0	0	0
LOC105277494	-1.50153602950769	0.389617092375645	11.054755666128	0.00800715811176348	0.0756997203088381	0	0	0
LOC105284922	1.1881878144405	8.10923962838871	11.5733118298261	0.00803959970289763	0.0759313181425845	0	0	0
LOC105281594	-1.63694768698593	1.9879155423274	11.0535181642528	0.00807289878025936	0.0761132128518052	0	0	0
LOC105281219	0.51264903180278	5.90406102591197	11.0184091477807	0.00808018603223164	0.0761132128518052	0	0	0
LOC105282849	0.469926254677849	7.81137059292347	11.017140993919	0.00808274859223501	0.0761132128518052	0	0	0
LOC105288143	-1.86724114098276	0.561898068526218	10.9963893051573	0.00812482208192221	0.0761446174025513	0	0	0
LOC105275717	0.422098068508512	6.5902660069649	10.9923457738589	0.0081330511623599	0.0761446174025513	1	1	1
LOC105281143	-0.693147185178006	4.58093829355246	10.9909681288172	0.00813585714960181	0.0761446174025513	0	0	0
LOC105277988	0.307610964280784	5.74199647964074	10.9893640626243	0.00813912579276485	0.0761446174025513	1	0	0
LOC105284912	-0.418892949132933	8.00504096206419	10.9811285237274	0.00815593267453445	0.0761446174025513	1	0	1
LOC105275501	-0.346845463405554	5.76456152849058	10.9785541561085	0.0081611950230812	0.0761446174025513	0	0	0
LOC105278358	0.418594612523494	5.2355723885531	10.9767984004335	0.00816478638524953	0.0761446174025513	0	0	0
LOC105286722	0.42821437340951	5.52312197169173	10.974775495765	0.00816892657474112	0.0761446174025513	0	0	0
LOC105288190	2.08646501951385	5.89742485691309	11.4980055294649	0.00818073679033538	0.0761446174025513	1	0	0
LOC105276986	0.380483527052325	7.88560721514848	10.9689360688304	0.00818089218027777	0.0761446174025513	1	0	0
LOC105287188	0.793018649087041	5.74390109959961	11.2770448377267	0.00818718507149428	0.0761446174025513	0	1	0
LOC105286029	0.75213248748858	6.39187766264318	11.150691782281	0.00818732762346836	0.0761446174025513	1	0	1
LOC105275234	0.580425211970992	5.41089609573296	10.9646690755423	0.00818964916194003	0.0761446174025513	0	0	0
LOC105279171	0.661688292451204	7.653085080707	10.9569861433757	0.00820544525625683	0.0762173428175926	0	0	0
LOC109610710	-1.36171894103989	5.42188523303544	11.4587402320034	0.00825553865104376	0.0766081926472585	0	0	0
LOC105287832	0.340076635022166	4.42214056493954	10.9060418429119	0.00831112790528104	0.0770269716097677	0	0	0
LOC105280744	0.734106968804384	2.10179897541689	10.9033368653983	0.00831678538410549	0.0770269716097677	0	0	0
LOC105282354	-1.26375549839693	6.03172956430983	11.4132876918448	0.00834318374733695	0.0771966604618069	0	0	0
LOC105281751	0.476440727293048	4.92210709868435	10.86954605883	0.00838785473598332	0.0775349280140509	0	0	0
LOC105280071	0.438544419651475	4.62430191323474	10.8576920839508	0.00841296080440312	0.0776918641241401	0	0	0
LOC105285904	0.421475269001444	4.96793619538772	10.8427717020547	0.00844469121066299	0.0778362018191903	0	0	0
LOC105279133	0.489088563098194	6.73668097308995	10.8400231464439	0.00845055226452203	0.0778362018191903	1	0	1
LOC105284820	-0.539031925342693	3.35291932826677	10.8388659839269	0.00845302128984301	0.0778362018191903	0	0	0
LOC105285146	-1.01990598176347	4.04593934371436	11.0652390997897	0.008470463900467	0.0779217458716685	0	0	0
LOC105282091	-0.600181878228056	6.71680914988525	10.8139047538288	0.00850649470454047	0.0781433801591832	0	0	0
LOC105283906	0.401889955140552	5.05468239051778	10.8118531534782	0.00851090800854883	0.0781433801591832	1	1	0
LOC105275379	0.490473529903444	6.09282585430688	10.8004191574321	0.00853555527066324	0.0782944695556614	0	0	0
LOC105275327	0.367294427255449	5.80921460295135	10.7811139441071	0.00857736688096653	0.0785496317875032	1	0	0
LOC105281406	-0.368318770296376	5.11672755972121	10.7799898497099	0.00857980912179884	0.0785496317875032	1	1	0
LOC105275725	-0.385454190064042	6.32434322407084	10.7598867296576	0.0086236287058414	0.0788724255149457	0	1	1
LOC105276528	-0.801970026886507	5.54777811184799	11.0731500342999	0.00863157115386412	0.0788724255149457	0	0	0
LOC105279361	-0.597403907336167	8.24480834333372	10.7512364601306	0.00864256766926505	0.0788974802128322	1	1	0
LOC105284230	-0.352885608173428	6.83836885215592	10.741107881729	0.00866480750095442	0.0790250287157656	0	0	0
LOC105282056	0.526382505284517	3.96912263352072	10.7367226067791	0.00867445803050667	0.0790376261731008	0	0	0
LOC105286352	0.376002017297839	6.04273935055787	10.7303469719768	0.00868851197800868	0.0790902833198161	0	0	0
LOC105280425	0.875505167991096	7.04747352292304	11.0399726341115	0.00870105811217852	0.0791291279126568	0	0	0
LOC105280036	0.282304400161794	6.25781642332277	10.7167436827612	0.0087185905663238	0.0792132021225503	0	0	0
LOC105287968	0.874908439423025	8.82381091484078	10.8549355538826	0.00874172276533669	0.0793479451007484	1	0	1
LOC105275911	0.481891283609638	9.29354497842927	10.6925831443517	0.00877232499827096	0.0794836794055517	0	0	0
LOC105287488	-0.504213013299256	6.00684024128513	10.6921426510071	0.00877330840896182	0.0794836794055517	0	0	0
LOC105282703	-0.420966607190746	6.01766139197577	10.6790297336984	0.0088026446965523	0.0796739375091353	0	0	0
LOC105278537	0.487848596814596	4.41729202262305	10.6680614141916	0.00882727463691258	0.0798212781264054	0	0	0
LOC105284993	-0.620842929016004	4.91113255058947	10.655604381214	0.00885534916608562	0.0799212530780787	0	0	0
LOC105277056	-1.44033726789537	2.35273380807694	10.6705051311603	0.0088592384870267	0.0799212530780787	0	0	0
LOC105281321	-0.946289593295321	5.31580423942254	11.1513881188122	0.00886605891252387	0.0799212530780787	1	0	0
LOC105280751	0.312268427320045	5.65314812850747	10.6460056336471	0.00887705596206305	0.0799212530780787	0	0	0
LOC105277779	-0.754681151877478	3.45607666321323	10.6402203928782	0.00889017003820434	0.0799212530780787	0	0	0
LOC105281822	0.548509180300851	7.48159219391854	10.6391650545083	0.00889256483345762	0.0799212530780787	1	1	1
LOC105276251	-0.616183953585391	5.66763618104449	10.6752186455939	0.00889686265694452	0.0799212530780787	0	0	0
LOC113561431	-1.00770505230172	6.02408225485319	11.1349146692904	0.00890574739700824	0.079923754314928	0	0	0
LOC105281623	-0.378716077244577	7.45854507746711	10.6252616784457	0.00892418794184005	0.079923754314928	0	0	1
LOC105284471	0.366679681896794	5.21639901052636	10.6203899541246	0.00893530094517018	0.079923754314928	0	0	0
LOC105275720	-0.668105693634881	4.44382028433859	10.6156323128779	0.00894616993987574	0.079923754314928	0	0	0
LOC105286496	0.320392862096394	4.62377464734521	10.6138902607722	0.00895015373428639	0.079923754314928	0	0	0
LOC105285624	-1.26110072630651	1.04658663721128	10.611721864556	0.00895511552057901	0.079923754314928	0	0	0
LOC105281717	-0.32656477503525	5.68029603877592	10.6050757434589	0.00897034419517254	0.079923754314928	0	0	0
LOC105283821	0.650151120728772	4.56478170700579	10.601956218198	0.00897750300720587	0.079923754314928	0	0	0
LOC105276257	-1.02640556688988	9.42323532056899	10.8441686163797	0.00898438015610761	0.079923754314928	0	0	0
LOC105287784	0.4069392367223	4.74876433670094	10.5958210952156	0.00899160239160729	0.079923754314928	0	0	0
LOC105288127	-1.03232894219319	9.25858283989837	10.8590956450611	0.00900352780139398	0.079923754314928	0	0	0
LOC105285713	-0.463530062967398	3.49631392506114	10.5874759639177	0.00901082389529147	0.079923754314928	0	0	0
LOC105275562	0.586266645927847	4.30058921032065	10.5871207563248	0.00901164315885493	0.079923754314928	0	0	0
LOC105282974	-0.865432616676508	5.67273068120268	11.0014972134153	0.00901420874152463	0.079923754314928	0	0	0
LOC105282922	-1.23214866617195	3.79034544781344	10.9198774422913	0.0090545685040013	0.0802071971837298	1	0	0
LOC105277217	0.325178212171931	5.53050236528073	10.5632247221336	0.00906696624066571	0.0802314023620522	0	0	0
LOC109611234	0.557723612274798	4.70362966527002	10.5578017990816	0.00907957854898533	0.0802314023620522	0	0	0
LOC105279374	-1.10216606828742	5.3700397104014	11.0519094534991	0.00908248350656419	0.0802314023620522	0	0	0
LOC105283082	-1.23848099708792	2.0716657548291	10.5433680652226	0.00911325166278795	0.0803185756366829	0	0	0
LOC105286361	-0.946554168425862	2.21085108257619	10.5423862563119	0.00911554767570977	0.0803185756366829	1	0	0
LOC105286659	-1.07012887110452	6.18356599397466	11.0347905766993	0.0091194698815024	0.0803185756366829	0	0	0
LOC105275626	-0.389434885522492	6.18826907404226	10.5379354406509	0.00912596496562436	0.0803185756366829	0	0	0
LOC105279726	-0.382691832488546	6.4528866311637	10.52276594698	0.00916157851618033	0.0805578357476096	0	0	0
LOC105284040	-0.303361164003474	5.14758784893148	10.5141637958385	0.00918184888437102	0.080661867313252	0	0	0
LOC105278495	1.43142826808614	6.00522883747864	10.9873388688773	0.00922296796784547	0.0809486940648916	1	1	0
LOC105285786	0.690075620467825	3.4308358533092	10.4924940200417	0.00923315421865941	0.0809637504788501	1	0	0
LOC105280041	-0.680689863029712	11.2062572211336	10.4766580833878	0.00927086773830406	0.0812199393608709	0	0	0
LOC105279488	-0.638834191110871	8.94649181272676	10.4585650461989	0.00931418591476061	0.0815247151769981	0	0	0
LOC105274710	2.06163855497791	4.97591546008129	10.9295262578345	0.00935103047437368	0.0817723232150628	0	0	0
LOC105277021	-1.21714153113125	0.022352605998291	10.4381323796938	0.00936340166902571	0.0817944394063191	0	0	0
LOC105287371	0.606498870907275	6.23236996292916	10.4351238361835	0.00937067494767937	0.0817944394063191	1	0	0
LOC105276955	0.351552561199562	5.07784178963746	10.4237009722432	0.00939835278104256	0.0819345255349424	0	0	0
LOC105275275	-0.439118377956483	4.79770266707957	10.4214295012287	0.0094038684360569	0.0819345255349424	0	0	0
LOC105288246	0.46448333457513	3.74778032333045	10.4066013725016	0.00943997135340576	0.0821741768632534	0	0	0
LOC105282051	1.30598437200889	1.55785075766068	10.4009769203336	0.00945370958026589	0.0822188864132679	0	0	0
LOC105288113	-0.585763478782808	5.78597948993276	10.3819425712564	0.00950038325950293	0.0825339976868538	0	0	0
LOC105274679	0.455178331017102	7.42923369704121	10.3761757689191	0.00951457913354071	0.0825339976868538	1	0	0
LOC105284755	0.507578564059913	4.31605504998092	10.37566123848	0.00951584698168161	0.0825339976868538	0	0	0
LOC105286907	0.361798496076565	6.79271980462085	10.3588927355724	0.00955727863743241	0.08279780895512	1	0	0
LOC105286189	-1.10152400075417	3.80560691936278	10.5920548128456	0.00956358873053489	0.08279780895512	0	0	0
LOC105285126	-0.677160025043062	7.31438378821727	10.3670036825335	0.00959982802802655	0.083036340535636	0	0	0
LOC105275780	0.383357881096212	5.17512803832644	10.3205877370077	0.00965274798326347	0.0834185942351105	0	0	0
LOC105276945	-0.519613740165599	3.48518287903559	10.3040291523964	0.00969437628377561	0.0837026635233309	1	1	0
LOC105275489	0.694880032815769	4.40308219223586	10.2950136718455	0.00971713293787127	0.083749089164066	0	0	0
LOC105277583	-0.917868307171168	2.29103929226061	10.2949564191971	0.00971727766090701	0.083749089164066	0	0	0
LOC105277212	2.03383426451166	0.732911640435496	10.2844915854298	0.00975053045298318	0.0839599730356876	0	0	0
LOC105277807	0.336318702519941	5.26881837833296	10.2735338821879	0.00977161381920553	0.0839928989251807	0	0	0
LOC105286373	0.739597578102523	10.0826021345873	10.2734097860074	0.00977192965105681	0.0839928989251807	0	0	0
LOC105286281	-0.624873703821495	4.17520205283505	10.2600092759192	0.00980610783372673	0.0841905849821484	0	0	0
LOC105278145	-0.534227716644967	4.77723519651715	10.2574164475397	0.00981273764178306	0.0841905849821484	0	0	0
LOC105278723	-0.739411128267768	1.75703266672568	10.2532944652663	0.00982328868195499	0.0841905849821484	0	0	0
LOC105281031	0.491085864749584	6.07023041219553	10.2478461567711	0.00983725588429769	0.0841905849821484	0	0	0
LOC105280777	0.397268037778788	5.80667195715551	10.2443462191462	0.00984624100491802	0.0841905849821484	0	0	0
LOC105280402	0.441703565330915	4.73740149862525	10.2437474244173	0.00984777924356998	0.0841905849821484	0	0	0
LOC105286009	0.329903502803998	4.73008764263224	10.2364675645051	0.00986650379279417	0.0842232274538919	0	0	0
LOC105279594	1.35450896847042	1.89197281625662	10.2306920636583	0.00988138976336225	0.0842232274538919	0	0	0
LOC105285678	-0.338080538494581	5.21275872322671	10.2293087022046	0.00988495933680347	0.0842232274538919	0	0	0
LOC105278704	0.465663089030617	4.17170659426753	10.2285783066182	0.00988684465403502	0.0842232274538919	1	0	0
LOC105280443	0.554101607937008	3.80880263916387	10.2193917898267	0.00991059449974445	0.0843503670779674	0	0	0
LOC105277010	0.43818839575495	4.53043379673129	10.2063630925481	0.00994439653161131	0.0845627598301966	0	0	0
LOC105280382	0.559657189507459	6.31633222995107	10.1975955125907	0.00996722228524631	0.0846815205354527	0	0	1
LOC105282277	-0.395546037634329	5.06438008183072	10.183113519856	0.0100050647214418	0.0848146691272686	0	0	0
LOC105276745	0.441849245376498	6.45771383269474	10.1822157402256	0.0100074164241804	0.0848146691272686	0	0	0
LOC105279565	0.349518100149314	7.0524704482881	10.1806527690507	0.010011512176361	0.0848146691272686	0	0	0
LOC105280334	-1.12869142747529	1.74737891216324	10.1780302908841	0.0100183889354139	0.0848146691272686	0	0	0
LOC105282898	-1.17580345793933	3.38501633758511	10.3136130239128	0.0100505433461976	0.0849999635822776	1	0	0
LOC105285481	-0.62385146640437	3.11622888124301	10.1544184953532	0.0100805639246225	0.0849999635822776	0	0	0
LOC105278506	-1.190009865096	5.4590432953721	10.6136734620258	0.0100907638718233	0.0849999635822776	1	0	0
LOC105287290	0.444467196458653	8.07978062372028	10.1492048453608	0.0100943557492145	0.0849999635822776	0	0	0
LOC105276085	-0.529570993753664	5.03406894660112	10.148209398567	0.0100969916414073	0.0849999635822776	0	0	0
LOC105286487	-2.26778419260876	2.49604686248514	10.6048179709774	0.010112525151506	0.0849999635822776	1	0	0
LOC105282021	-0.537440105439924	7.59554453529692	10.1418840812608	0.0101137603198982	0.0849999635822776	0	0	0
LOC105274788	-1.66231950526873	3.62287402302015	10.5998184102917	0.0101248365404524	0.0849999635822776	0	0	0
LOC105284810	-2.49335204841443	1.54771595796835	10.5029143249436	0.010140040186277	0.0849999635822776	0	0	0
LOC105275372	0.773049329448097	5.70985839526144	10.415190826103	0.0101474715530684	0.0849999635822776	0	0	0
LOC105281957	-0.442955114349608	6.92240956219558	10.1259336316719	0.0101561961610768	0.0849999635822776	0	0	0
LOC105284541	0.529531447453275	8.24179441473122	10.1257748248905	0.010156619750181	0.0849999635822776	1	0	0
LOC105286751	0.660872066287459	5.66774068635718	10.2673093464922	0.0101589283049735	0.0849999635822776	0	0	0
LOC105276543	1.89232938423556	2.19842255462778	10.3846608729236	0.0101717390130851	0.0849999635822776	0	1	0
LOC105286564	-0.299555715718191	5.80603334104567	10.1193884303333	0.0101736721425116	0.0849999635822776	0	0	0
LOC105277319	0.387869708139764	6.33839544249603	10.1155779371762	0.0101838631651606	0.0850107983690875	0	0	0
LOC105276905	-1.36831739250471	2.03263785854715	10.1039405565238	0.0102150638166466	0.0851715670520131	1	0	0
LOC105281533	-0.302471228028222	6.41065451373433	10.0983208769525	0.0102301721790132	0.0851715670520131	0	0	0
LOC105278931	-1.27991463094864	7.88793783494215	10.5545101070715	0.0102372558097464	0.0851715670520131	0	0	0
LOC105277921	1.41704406123092	0.493446249014301	10.0938050055952	0.0102423326687529	0.0851715670520131	1	0	0
LOC105288120	-0.641846483367374	7.54646437271046	10.0918222095936	0.0102476775590934	0.0851715670520131	1	1	0
LOC105284846	0.798545378183773	2.54487342929476	10.0842288229773	0.0102681779226862	0.0852678058949045	1	0	0
LOC105287654	0.345396921340545	5.71644877012587	10.0724857991173	0.0102999795875029	0.0854186090371443	1	0	0
LOC105282100	-0.722340329069498	4.70974743465411	10.1709862298235	0.0103042117827817	0.0854186090371443	1	0	0
LOC105281661	-0.97247783554121	2.97343656995939	10.0563197368123	0.0103439555307703	0.0856737668657734	0	0	0
LOC105286269	-0.449442725704302	6.40089066400919	10.0508129756937	0.010358987463005	0.0857239845639841	0	0	0
LOC113561375	-0.742104691072164	7.71224991240828	10.1481921472957	0.010402195500437	0.0860070800979039	0	0	0
LOC105282838	1.17003788657489	6.62660911352039	10.4802800524647	0.0104247861926692	0.0861193659719383	0	0	0
LOC105287545	-0.269001206314162	5.12588739628136	10.0123699592108	0.0104646693375601	0.0863741878483584	0	0	0
LOC105281684	0.685793716650235	3.29736369965474	9.99230992138104	0.01052033578536	0.0867587311790089	0	0	0
LOC105285148	0.61982617789396	6.07842093564635	10.0054615597166	0.010585394855684	0.0871473938215749	0	0	0
LOC105284500	1.03935504736041	4.34942085319536	10.3273494668436	0.0105918118646091	0.0871473938215749	1	0	0
LOC105276061	-0.602849490740095	8.85949650095969	9.96567029344321	0.0105948181231084	0.0871473938215749	1	0	1
LOC113562813	1.09292117378203	3.30975384913668	10.0164412909839	0.0106321352684825	0.0872434838290429	1	0	0
LOC105285932	-0.901585201544855	6.7867402295314	10.3261367261211	0.0106323006207319	0.0872434838290429	0	0	0
LOC105278710	0.848810578302302	1.61340551779368	9.95087973796251	0.010636448162258	0.0872434838290429	1	1	1
LOC105284384	-1.53053442733759	2.14212656375373	10.0007619732184	0.0106430113145704	0.0872434838290429	0	0	0
LOC105283956	-1.37723317417469	0.764823940229962	9.93529691120485	0.0106805235009011	0.0874759585446557	1	0	0
LOC105275133	0.683364369935574	3.1092187467143	9.9186823627991	0.0107277618662681	0.0877876266419436	0	0	0
LOC105284756	0.440839810104964	7.22732739731096	9.91348448038354	0.0107425925897871	0.087833789540791	0	0	0
LOC105277208	1.14098689207037	-0.0253105907476883	9.9028431779902	0.0107730324452152	0.0879958505117477	0	0	0
LOC105282073	-0.37617164215152	4.67650803574686	9.90012432876534	0.0107808266320628	0.0879958505117477	0	0	0
LOC105283269	0.434864910780261	5.61999525002865	9.89149203374587	0.0108056185119248	0.0881229537004924	0	0	0
LOC105279932	0.811810288348018	2.93766967490449	9.87315712084217	0.010858506611881	0.0883670628914921	0	0	0
LOC105280252	-1.12479788866486	1.32040310208276	9.87300994193577	0.0108589324296519	0.0883670628914921	0	0	0
LOC105281932	-0.462718952686528	5.23027742874692	9.86586943693846	0.010879615737305	0.0883670628914921	0	0	0
LOC113562016	-0.847952492641834	4.13592917042194	9.97873080702618	0.0108808343891009	0.0883670628914921	0	0	0
LOC105284044	0.392192122343775	5.24228540433131	9.86285057327941	0.0108883746346461	0.0883670628914921	0	0	0
LOC105285398	-0.870389467198279	3.83991552532501	9.88237136857703	0.0109073604374458	0.0883670628914921	0	0	0
LOC105274470	0.432284331188764	5.76322068177565	9.85504475644611	0.0109110621237045	0.0883670628914921	0	0	0
LOC105275840	-1.61300667985292	1.40046169328879	9.85478284333364	0.0109118243664198	0.0883670628914921	0	0	0
LOC105278106	0.347020812872022	6.34419696889374	9.85240096646931	0.0109187592880155	0.0883670628914921	0	0	0
LOC105286559	0.603252713280947	10.3873281280102	9.84709471631002	0.010934227907614	0.0884173860752746	0	0	0
LOC105286640	0.77631272693494	2.54509104219538	9.83372066522494	0.0109733339149969	0.0886586014873542	0	0	0
LOC105282544	-0.843900409048586	2.80367414715128	9.82317051656185	0.0110043028182752	0.0887342842928962	1	0	0
LOC105284945	1.83137018798952	3.3284505389662	10.2589977324954	0.0110095504474083	0.0887342842928962	1	0	0
LOC105275733	0.697989771440517	10.6406697198256	9.82058371429716	0.0110119123343377	0.0887342842928962	0	0	0
LOC105276225	0.264549940918702	5.86493877058806	9.81568306390327	0.0110263459772897	0.0887342842928962	1	0	0
LOC105287176	0.58414621587446	7.28821486624526	9.81474206682334	0.0110291200816029	0.0887342842928962	0	0	0
LOC105274775	0.322863284214858	5.35147229979516	9.81122064359518	0.011039508939044	0.0887431677370752	0	0	0
LOC105281930	0.358764840715753	5.50974712515815	9.79309181233921	0.0110931810990918	0.0890975870843231	1	0	0
LOC105287064	0.360407589043849	6.44709948470972	9.79004193715907	0.0111022417051087	0.0890975870843231	1	0	0
LOC105277912	0.332772548777049	4.70071113173202	9.78444481389239	0.0111188931310449	0.0891563595188985	0	0	0
LOC105276644	-0.340537392243465	5.83348155725485	9.77554995468382	0.0111454178416842	0.0892941355664862	0	0	0
LOC105278025	-0.32394037939535	5.69735078360337	9.77181834579715	0.0111565685096029	0.0893086112351628	0	0	0
LOC105281361	-0.913361439197558	4.74093015842726	10.0761481875423	0.0112389299628507	0.0898394220784682	0	0	0
LOC105281161	-1.02157910893443	3.50908096681993	9.82207764729029	0.0112445103027352	0.0898394220784682	0	0	0
LOC105284169	-0.512256891509595	4.19500659503085	9.73777835356062	0.0112589145864873	0.0898394220784682	1	0	0
LOC105275510	-1.28850474363905	1.73703943365669	9.73726201746422	0.0112604757951459	0.0898394220784682	0	0	0
LOC105275471	0.469001985491002	4.7526348667731	9.7294849282084	0.0112840227037442	0.0899522010028253	0	0	0
LOC105285887	-0.420537437676523	7.09881299386016	9.71307267371049	0.0113339113821955	0.0901894016991291	0	0	0
LOC105280008	-0.616466088908806	4.34250279833854	9.70992529336249	0.0113435091721132	0.0901894016991291	0	0	0
LOC105277637	0.448869561437439	5.60276670484816	9.70928103735159	0.0113454750194572	0.0901894016991291	1	0	1
LOC105277618	0.617079242561706	6.67901220487988	9.71120175046716	0.0113515223105307	0.0901894016991291	0	0	0
LOC105288251	0.647149915103472	3.2460870189542	9.69484831302333	0.0113896230495857	0.0903389015592254	0	0	0
LOC105286636	0.524827824358224	4.85169122710544	9.69436411868851	0.0113911077627837	0.0903389015592254	0	1	0
LOC105280447	0.594972069549098	5.71874606593056	9.73144869514688	0.0114071854457304	0.0903389015592254	1	0	0
LOC105287355	0.8634817658434	6.06853847858201	10.0486530592741	0.0114149753981042	0.0903389015592254	0	0	0
LOC105283426	-0.703925571061363	4.88761401961819	9.81034661419974	0.0114196635804345	0.0903389015592254	0	0	0
LOC105288213	-0.387214159828544	5.60078451013884	9.68266641550665	0.0114270487534111	0.0903389015592254	0	0	0
LOC105288041	0.630690963436515	4.39760423984152	9.67937908369324	0.0114371738396873	0.0903442211237445	0	0	0
LOC105277413	-1.59102243523761	4.84042159039791	10.0935504877992	0.0114733923881425	0.0905554784854384	0	0	0
LOC105277842	0.569390883076938	4.44366175787251	9.65423770103031	0.0115149720317636	0.0907438517333472	0	0	0
LOC105278824	-0.578311700309323	7.43272676776056	9.65035074296768	0.0115270573187901	0.0907438517333472	0	0	0
LOC105286913	-0.349294905508923	5.38298504071411	9.64982414217066	0.0115286958065576	0.0907438517333472	0	0	0
LOC105285587	-0.430365079511453	6.41691192108663	9.6477232630758	0.0115352353898323	0.0907438517333472	0	0	0
LOC105283641	-0.721144281232642	5.41300548408177	9.84270767266815	0.0116021981823505	0.0911955676208112	0	0	0
LOC105279813	0.518858962389922	6.00293135644195	9.6193562385689	0.0116239791431483	0.0912916948645945	0	0	0
LOC105282343	-0.52882412314355	4.30925108321072	9.6132248431276	0.0116432696920199	0.0913083978282837	0	0	0
LOC105279740	-0.388905611839744	7.4443554986829	9.61260815412261	0.0116452120687045	0.0913083978282837	0	0	1
LOC105279266	0.416324984031307	7.00298175175285	9.59928330051154	0.0116872776013831	0.0915227153879338	0	0	0
LOC105285205	0.411689902915045	5.12441950160553	9.5934154670052	0.0117058605069357	0.0915227153879338	0	0	0
LOC105278483	-0.563932297772386	6.63126416497681	9.59302671496265	0.0117070929189979	0.0915227153879338	0	1	0
LOC105275863	-0.455462196477533	3.77181719501893	9.59184265979586	0.0117108475538233	0.0915227153879338	1	1	0
LOC105283430	0.54214842473274	4.2058387523726	9.58045174287941	0.0117470430442102	0.0917305861246416	0	0	0
LOC105285942	-1.23488121778934	0.473936536969347	9.57399934319808	0.0117676064041366	0.0917513462179403	0	0	0
LOC105278239	-0.834759777222944	4.46689100615351	9.74535436688259	0.0117831672322308	0.0917513462179403	0	0	0
LOC105281428	-1.47740418452301	11.1412837824268	9.98426681124863	0.0117930508176138	0.0917513462179403	0	0	0
LOC105285483	0.394673418934844	7.46114930893094	9.56495406951529	0.0117965068481536	0.0917513462179403	0	0	0
LOC105280574	-1.42400597700408	3.25781109535068	9.86773916881519	0.0117976987342382	0.0917513462179403	0	0	0
LOC105276108	-0.487189093239644	7.28095899163403	9.55109909773508	0.0118409423098105	0.0920127858513566	0	0	0
LOC105286703	0.613897614795496	4.57463076408083	9.54580223324103	0.0118579841225138	0.092022753962774	0	0	0
LOC105275511	-0.476224223879401	7.71770685735613	9.5447165752422	0.0118614807367794	0.092022753962774	0	0	0
LOC105280317	-0.338981671151729	7.19198981707574	9.53222803916105	0.0119017933145975	0.0922606167890695	0	0	0
LOC105274759	-1.28784128851188	2.41841251031986	9.5180598220458	0.0119477298467025	0.0924069134903118	1	0	1
LOC105278005	0.372388326289451	6.33264166727225	9.51768746269257	0.0119489400251417	0.0924069134903118	0	0	0
LOC105276161	0.33633570637888	7.68575197338024	9.5174629044817	0.0119496699177679	0.0924069134903118	0	0	0
LOC105284118	-0.444775752582637	5.84228462441415	9.49992272748667	0.0120068495838082	0.0927740245125617	1	1	0
LOC105275369	-0.888673685856363	3.94174101097446	9.59580611513644	0.0120407847651178	0.0927982324647399	1	1	1
LOC105283910	-0.349232492752492	5.13695220508816	9.4863007360849	0.0120514860162281	0.0927982324647399	0	0	0
LOC105280757	-1.33397324380986	4.04173139918416	9.89611634846213	0.0120589407745713	0.0927982324647399	1	1	0
LOC105281995	-0.354433755235988	7.34933532889138	9.4837938327555	0.0120597225983677	0.0927982324647399	0	0	0
LOC105274719	0.298512979011472	6.45951269633509	9.48365321077739	0.0120601848231896	0.0927982324647399	0	0	0
LOC105280123	0.284204973285129	5.31256344824298	9.48037626962163	0.0120709622436243	0.0927982324647399	0	0	0
LOC105285180	-0.393647731107223	5.81959462004939	9.47781575740875	0.0120793915809594	0.0927982324647399	0	0	0
LOC105286610	-0.608815186446403	3.93085973007046	9.47484280986074	0.0120891876631495	0.0927982324647399	1	0	0
LOC105283005	-0.544417623774026	7.40139723677639	9.47236390777913	0.0120973632194043	0.0927982324647399	0	0	1
LOC105278579	0.346357717024465	8.05985964710594	9.46753732597263	0.0121133008614251	0.0928459740445079	0	0	0
LOC105285150	-0.872573411429966	2.64139954672295	9.45841256122645	0.0121435012020392	0.0930028721867715	0	0	1
LOC105281532	-0.368636138119996	5.17175713800444	9.4422721274358	0.0121971460491254	0.0933006531418946	1	0	0
LOC105275355	-0.584289032611726	4.09453657358195	9.43775057078766	0.0122122257067591	0.0933006531418946	1	0	0
LOC105274758	-0.32857781871095	5.45123145063194	9.43515692893089	0.0122208858929632	0.0933006531418946	1	1	0
LOC105283040	0.444433891230179	4.304877854436	9.43378806964822	0.0122254595350647	0.0933006531418946	0	0	0
LOC105275426	-0.655752279814333	4.06171834032465	9.43207372385669	0.0122311904568732	0.0933006531418946	0	1	0
LOC105282317	-0.895068471358904	2.66755481069737	9.4125090411342	0.0122968257164004	0.0937265232833771	0	0	0
LOC105284205	0.47686005185246	6.63542928184573	9.40369734925956	0.0123265269685769	0.0938780436379746	0	0	0
LOC105277254	-0.358688294210248	4.76830731687686	9.39802924327553	0.0123456783881531	0.0939007826112271	0	0	0
LOC105277686	0.662619596812599	5.10367498834613	9.5159851492131	0.0123491613038619	0.0939007826112271	0	0	0
LOC105286869	0.326645278930744	5.31987941464783	9.38383720078797	0.0123937895686196	0.0941652151803388	1	0	1
LOC105278224	0.547641606898977	4.87627746933176	9.37661515656003	0.01241835995947	0.0942700470897322	1	0	0
LOC105281609	0.58244656483747	4.93457869934826	9.37398783359406	0.0124273131756709	0.0942700470897322	0	0	0
LOC105281426	0.38028545827424	5.72976040049529	9.36092329801787	0.0124719504461088	0.0945007752790119	0	0	0
LOC105278304	0.44383584139043	5.94126867240307	9.35717658466139	0.0124847877304953	0.0945007752790119	0	0	0
LOC105288016	0.901148801636126	2.35937917123431	9.35641748342604	0.0124873905814388	0.0945007752790119	1	1	0
LOC105285382	-0.313298998982946	6.15731879973645	9.34878130655799	0.0125136107205934	0.0945597919853688	1	0	0
LOC105279881	-0.346463700245378	5.17137401667956	9.34838433917916	0.0125149756080238	0.0945597919853688	0	0	0
LOC105277282	0.666195731198523	12.4539706614222	9.33493896351061	0.0125613118240874	0.0947952873416778	0	0	0
LOC109611538	0.601167311769135	7.36988342294935	9.33165485495455	0.0125726614127026	0.0947952873416778	0	0	0
LOC105279504	0.323207504445821	7.29309185588187	9.33071924371783	0.0125758970861318	0.0947952873416778	0	0	1
LOC113561374	0.445814143324937	5.64166153683248	9.32168394622372	0.0126071965343628	0.0949530251378319	0	0	1
LOC105283010	0.366967141943081	4.30937904336636	9.31815763093165	0.0126194378644468	0.0949530251378319	0	0	0
LOC105280125	-0.647786275585424	5.16941401049168	9.43332965105884	0.0126266263810613	0.0949530251378319	0	0	0
LOC105278585	-0.806708586214419	10.9286956768595	9.30033090707298	0.012681543815933	0.0952707304918121	0	0	0
LOC105285347	0.651414368924101	6.71335179551521	9.37408097616004	0.0127011359374466	0.0952707304918121	0	0	0
LOC105285123	-0.860252492706961	2.55032100260143	9.29256901925828	0.0127087014163255	0.0952707304918121	0	0	0
LOC105281505	0.990409784728189	2.37452220961009	9.28991545274796	0.0127180020511768	0.0952707304918121	0	0	0
LOC105279306	-0.608998283831876	7.46017926204216	9.28971291020659	0.012718712294157	0.0952707304918121	0	0	0
LOC105280387	0.639167311342019	3.59700900635785	9.27091195659605	0.0127848511200565	0.0956204741104376	0	0	0
LOC105283464	-0.436555501496558	5.42202269712835	9.2707530833327	0.0127854117925444	0.0956204741104376	0	0	0
LOC105274845	0.320674029345698	5.23604089987952	9.26554411999055	0.0128038110968342	0.0956231892944677	0	0	0
LOC105286220	0.523939891246241	4.25024496926681	9.26498615380984	0.0128057838770578	0.0956231892944677	0	0	0
LOC105284342	-0.787263966033712	6.53099856392674	9.50676612304734	0.0128183095990144	0.0956420008956906	0	0	0
LOC105274736	-1.20250053566141	3.17337475115056	9.37304668821923	0.012868534667542	0.0959085923175266	0	0	0
LOC105281713	-1.13910980123041	2.44906627452408	9.24572618815052	0.012874107966456	0.0959085923175266	1	0	0
LOC113563008	-1.11150834819935	5.78513085445282	9.63655306079252	0.0128860560740131	0.0959228379715087	0	0	0
LOC105280354	-0.683236690380371	2.59057151349224	9.2391895939532	0.0128973971051365	0.0959325459384394	0	0	0
LOC105282905	-1.42581090276145	1.44359513553795	9.22520522330026	0.0129473942564793	0.0962295445594318	0	1	1
LOC105274582	0.687411663607836	5.65953144051931	9.40787826414645	0.0129694911221951	0.0963188781242739	0	0	0
LOC105274673	0.483461285017668	5.64331521261149	9.20755374586268	0.0130108393567425	0.0965509336737146	1	1	1
LOC105276064	0.335175604942321	4.35782455026977	9.1973221391751	0.013047788306829	0.0966233875173103	1	0	0
LOC105282140	-2.02350058366423	1.61690375283646	9.40353527346992	0.013049323744265	0.0966233875173103	0	0	0
LOC105277903	-0.429361724102159	7.18118101409111	9.19512063460309	0.013055755192732	0.0966233875173103	1	1	1
LOC105283767	-0.352244592570882	5.20311758419606	9.19366128114736	0.0130610396183684	0.0966233875173103	0	0	0
LOC105278216	-0.70126721211489	6.54302651304948	9.3268457069546	0.0130823667679409	0.09670631211754	0	0	0
LOC105279706	0.384096562386193	5.57726340358117	9.17956023332328	0.0131122348971448	0.0968521956313064	1	0	0
LOC105278236	0.374517192343018	7.28481789498336	9.17164196583314	0.0131410900618852	0.0969709183873183	0	0	0
LOC105282879	-0.427452975190567	4.76876513600516	9.16012368958012	0.0131832022402784	0.0969709183873183	1	1	0
LOC105277337	0.317196868414945	6.08774996412755	9.15998862242954	0.0131836970353968	0.0969709183873183	0	0	0
LOC105275881	-0.331717825067382	6.38786881200338	9.15975605241741	0.0131845490683403	0.0969709183873183	0	0	0
LOC105279344	-0.621497069309576	5.87813771483857	9.25997756032287	0.0131875868519048	0.0969709183873183	0	0	0
LOC105284886	-0.811727338420952	6.79603586771196	9.40635210033285	0.0132030980964321	0.0969709183873183	0	0	0
LOC113563186	0.456906244219811	4.1324359713392	9.15396012678208	0.0132058044248694	0.0969709183873183	0	0	0
LOC105283947	0.470895589218634	3.56685505282015	9.15296113120531	0.0132094722473623	0.0969709183873183	0	0	0
LOC105287495	-0.666278605108236	2.70328894484371	9.14546488755711	0.013237034384016	0.0969816729931836	0	0	0
LOC105284164	0.563911096307902	6.21590679957922	9.14464854468803	0.0132400401329356	0.0969816729931836	0	0	0
LOC105275400	-1.14003777586589	2.16261219578854	9.13946489123378	0.0132591455828045	0.0969816729931836	0	0	0
LOC105286774	-0.760229834613586	6.01193039367271	9.37904557975816	0.0132623964036283	0.0969816729931836	0	0	0
LOC105287620	0.345591630132628	5.93768078524298	9.13819724508559	0.0132638228664693	0.0969816729931836	1	0	0
LOC105276710	0.25721482770935	5.93724967403251	9.13603188005539	0.0132718171453321	0.0969816729931836	0	0	0
LOC105286646	0.854982558825432	1.90202287294378	9.12833719966018	0.0133002725164009	0.0971153588325134	0	0	0
LOC105275546	-0.29043517353555	4.78277184458499	9.12198554657953	0.0133238172672971	0.0972062232499375	0	0	0
LOC105280059	0.287664182746874	7.2947731565127	9.11834730052287	0.0133373266277941	0.0972062232499375	1	1	0
LOC105287279	0.659609453489672	2.72267089817197	9.11507900666497	0.0133494765196059	0.0972062232499375	0	0	0
LOC105284137	0.296765072380894	5.76927954887694	9.11402510569999	0.0133533972721456	0.0972062232499375	0	1	0
LOC105283566	1.20855952839446	0.371964999283511	9.10991259447791	0.0133687101684359	0.0972436314991706	0	0	0
LOC105277708	-0.949447353080845	4.28072811189953	9.34364675969874	0.0133881065071378	0.097310663114238	1	0	1
LOC105282182	-0.405740038058613	4.18716594283985	9.10044665506056	0.0134040378122648	0.0973524266030601	0	0	0
LOC105278024	-0.963424361546433	9.7128759686671	9.26710172613494	0.0134563225374497	0.0976579580963892	0	0	0
LOC105281794	-0.971769921681665	2.18503765794255	9.07714157520905	0.013491499760598	0.0977691064752344	0	0	0
LOC105282862	0.500325131655284	4.81537925859026	9.07698339225982	0.0134920957774466	0.0977691064752344	0	0	0
LOC105282410	0.33743589221829	6.85484943395578	9.07300401313055	0.0135071002150366	0.0978036847388787	0	0	0
LOC105284366	0.520603194898618	6.65418834583346	9.04906747081123	0.0135977839504727	0.0983857827393022	0	0	0
LOC105276290	0.439949828905526	4.56007871309111	9.04312502963039	0.0136204116682446	0.0984749581884129	0	0	0
LOC105285062	0.637015779763681	2.89310153998191	9.03075269512624	0.0136676705018795	0.0987419460748032	0	0	0
LOC105276462	-0.29908338157972	5.44499314079375	9.02619692908474	0.0136851225220333	0.0987933542791494	0	0	0
LOC105276477	-1.31723642691489	1.67977049305877	9.01993913447658	0.0137091388483895	0.0988920370663448	0	0	0
LOC105274705	-0.420930222558414	4.63066307352682	9.00850328165815	0.0137531603819437	0.0990613137460496	0	0	0
LOC105279528	0.629606803163262	4.66067068109642	9.0084583498896	0.0137533336828843	0.0990613137460496	0	0	0
LOC105284748	-1.29724040113013	4.1903238109756	9.37023521165068	0.0138088226628973	0.099386089617449	0	0	0
LOC105281613	-0.664631581484716	4.74561913701358	9.04899783586331	0.0138360997068957	0.0995074800590741	0	0	0
LOC105274526	-0.363804099691463	7.15865385431891	8.98108221946255	0.013859419037751	0.0996002459870855	0	0	0
LOC105277520	-0.29562021052584	5.42765121950374	8.97542933517737	0.0138814485097914	0.0996514956329369	1	0	0
LOC105286725	-0.302270450128668	4.91661292857799	8.97390340777933	0.0138874024045901	0.0996514956329369	1	0	0
LOC105275199	0.338526412580479	6.24162189043791	8.97070362222421	0.0138998974935645	0.0996663317655585	0	0	0
LOC105274444	-0.452904603208271	5.60327353821061	8.96711882059828	0.013913912324936	0.099692034484062	0	0	0
LOC105275421	0.428913427518974	4.14040280392397	8.96119412176426	0.0139371127561181	0.0997834634629042	0	0	0
LOC105280575	0.326787685511203	4.66507567890748	8.95210542994811	0.0139727946468136	0.0999640503250335	0	0	0
LOC105284278	-0.997075297095918	4.45404785672264	9.27747019354714	0.0140054867129255	0.100090979672913	0	0	0
LOC105280885	0.515750288554064	6.14503009512044	8.9422834579525	0.0140114805191837	0.100090979672913	0	0	0
LOC105275126	0.519772878757924	5.16812430050702	8.9386745677831	0.0140257276394476	0.100117927391965	0	0	0
LOC105278607	1.16857925865082	1.23571219363028	8.93378023274475	0.0140450776156436	0.100144347584438	0	0	0
LOC105278691	0.41461050224109	7.97547506026856	8.93243948780462	0.0140503839831273	0.100144347584438	0	0	1
LOC105286860	-0.339912919394624	6.59232511862066	8.92976573947544	0.0140609733695802	0.100145144162777	1	0	0
LOC105276022	-0.379266624549414	5.17182491543894	8.92136668252081	0.0140943011306808	0.100307766349253	0	0	0
LOC105280611	-0.807505216595148	3.1646828618562	8.91713851262899	0.0141111150625865	0.100352706672769	0	0	0
LOC105278828	-0.331388716044605	5.46338350645493	8.90835179482083	0.0141461349183101	0.100526957285656	1	0	0
LOC105280595	-1.0704049174125	4.21111121634958	9.23557053208917	0.014179005130593	0.100637792701201	0	0	0
LOC105281163	-0.933166665339988	2.99756750837634	8.89801494277136	0.0141874684997433	0.100637792701201	0	0	0
LOC105288064	-1.30460272460047	3.31018219889483	9.12619431757905	0.0141933191631323	0.100637792701201	0	1	0
LOC105282289	0.276379255646478	6.68283043275859	8.88997271485639	0.0142197284175328	0.10072564527774	0	0	0
LOC105275261	0.336516529066289	5.07009131075544	8.888216244754	0.0142267860561779	0.10072564527774	0	0	0
LOC105282543	0.458215488865745	3.5545873526947	8.88057576363132	0.0142575358098753	0.100810214288478	1	0	0
LOC105282646	-0.407567544460106	4.30204551358361	8.88000770316551	0.0142598252477529	0.100810214288478	0	0	0
LOC105280472	0.338803914376393	5.22566133732796	8.87030269104534	0.0142990083357163	0.100957747489527	0	0	0
LOC105275665	-0.272777952547766	5.2096599942648	8.8677708540907	0.0143092519513081	0.100957747489527	0	0	0
LOC105279363	-1.19573514732384	1.65131944709393	8.86699764602147	0.0143123820724324	0.100957747489527	0	0	0
LOC105281909	-0.331520325986762	6.64086379494992	8.86099290996829	0.0143367190085043	0.101054837967024	0	0	0
LOC105288011	0.372214661661584	6.32602050576205	8.84773434028742	0.0143906341662308	0.101360118909973	0	0	0
LOC105277625	-0.503584637922365	6.9850088594759	8.83449147869887	0.0144447321569077	0.101614608754999	0	0	0
LOC105283371	-1.06038526973074	2.53993406032455	8.83368658629075	0.0144480281751458	0.101614608754999	1	1	0
LOC105287621	0.274098670901558	6.83111384114711	8.83015558556651	0.014462498380576	0.101641587883489	1	0	0
LOC105274803	0.755399151990453	4.75545184338689	8.98720565508438	0.0144959071313293	0.101723137384878	0	0	0
LOC105277569	0.480614503658335	6.04822754033062	8.82132544299111	0.014498762054439	0.101723137384878	0	0	0
LOC105276424	1.2156880138628	0.647051619275704	8.81955890794792	0.0145060301585676	0.101723137384878	0	0	0
LOC113562944	0.349959350085003	5.36126529311065	8.81374233007093	0.0145299928491222	0.101776591456958	0	0	0
LOC105275226	-0.529137774830122	5.23153171235197	8.81131411763846	0.0145400106759601	0.101776591456958	0	0	0
LOC105276327	0.40167436480308	6.83532050214103	8.80996074045064	0.0145455978165103	0.101776591456958	1	0	1
LOC105276864	-0.748001624812549	3.43873360722748	8.79026506900763	0.0146272040750209	0.10227272607831	0	0	0
LOC105277077	-1.21015214281438	0.35464123804518	8.78466120923246	0.0146505247228233	0.102360902997621	0	0	0
LOC105275103	0.842752047927921	8.40762274944114	8.95741439802296	0.0146711133982951	0.102397207945234	0	0	0
LOC105278980	0.405032530397656	4.21932928391809	8.77477205462153	0.0146917893522598	0.102397207945234	0	0	0
LOC105282560	0.40456087226211	3.56969110234627	8.77444097387235	0.0146931733056411	0.102397207945234	0	0	0
LOC105285252	0.595358642399226	6.82453457086893	8.78208981217522	0.0147031554018607	0.102397207945234	0	0	0
LOC113563636	-1.29275018553949	0.197581631938973	8.76846645664006	0.0147181747453764	0.102397207945234	0	0	0
LOC105278744	0.35493406446344	4.91172880671542	8.76803067261356	0.0147200003888629	0.102397207945234	0	0	0
LOC105279615	-1.10913272854552	0.216931118636956	8.75789958176043	0.0147625207368091	0.102618307783579	0	0	0
LOC105283845	0.411929201376748	4.86937544539947	8.74354065543425	0.0148230419930184	0.102891797504524	0	0	0
LOC105280692	-0.460170706451986	6.4750470056719	8.74345721776339	0.0148233945557365	0.102891797504524	0	0	0
LOC105286188	-0.51013055414163	8.44360816505891	8.74077585920885	0.0148347299756711	0.102895754069277	1	0	1
LOC105279012	0.825255107565122	3.03827051808247	8.73578039670673	0.0148558764255119	0.102967706218305	0	0	0
LOC105282508	-1.29281542767568	1.61166454829794	8.72972467834921	0.0148815603395049	0.103004482417497	0	0	0
LOC105284944	-0.57066755901393	3.31375510767871	8.72944779907456	0.0148827359508855	0.103004482417497	0	0	0
LOC105284088	-1.07505666204386	7.87918326794039	9.08094201742169	0.0149056403948487	0.103088358099829	0	0	0
LOC105277810	0.30656223720356	5.80191248821215	8.71876130746516	0.0149281966759837	0.103169706311679	0	0	0
LOC105285196	-0.999828454926406	4.81848801866896	9.06772467961745	0.0149582800082234	0.103302919305347	0	1	0
LOC105280427	-0.876692436775491	2.4917153110787	8.70897409200102	0.0149699803446468	0.103309077353166	1	0	0
LOC113563349	-0.752818301012298	1.40689107351806	8.70359998011897	0.0149929841482254	0.103318214205175	0	0	0
LOC105286182	0.520440610130392	6.18777827396799	8.70144142613604	0.015002235926788	0.103318214205175	1	0	1
LOC105275336	0.956237255477623	8.60114430838641	8.97421279117195	0.0150037331363029	0.103318214205175	1	1	0
LOC105276166	-0.391418603766748	6.93700789869746	8.69388780353517	0.0150346663136011	0.10345668871519	1	0	0
LOC105279550	0.635452278743524	4.08957546177308	8.68293420260924	0.0150818458859468	0.103706678401352	1	0	1
LOC105281242	-0.67774187395338	5.05055834917184	8.80096554631674	0.0151164860693218	0.103870146549661	0	0	0
LOC105275270	-0.314549863303733	6.43520680404219	8.66032086034999	0.0151798184199737	0.104188380623279	0	0	0
LOC105275736	0.410554014534238	9.09502071798573	8.65922158487611	0.0151846007750813	0.104188380623279	0	0	0
LOC105281223	0.41570354483288	5.68121522931023	8.65065450343532	0.0152219344991347	0.104337562268777	0	0	0
LOC105285200	-0.28314093434472	5.64711154490163	8.64922490932373	0.0152281752840493	0.104337562268777	0	0	0
LOC105277981	-0.652159540220907	2.81774894405274	8.6467138536758	0.0152391446562503	0.10433792594874	1	0	0
LOC105279184	-0.883754367453305	2.3133593680664	8.64324740497958	0.0152543034200929	0.104366952103972	0	0	0
LOC105282708	-0.661546133906949	3.91672802995881	8.63847172484181	0.0152752175503165	0.104435285655169	0	0	0
LOC105277074	0.490157108481907	4.13075848026323	8.61876442237931	0.0153618921496879	0.104952798546617	1	0	0
LOC105284672	-1.49587432551797	2.19873353042603	8.7147497503664	0.015390687103784	0.10507441952712	0	0	0
LOC105276481	-1.63392255437842	3.15526190106804	8.95038078402991	0.0154358471247121	0.105307513788721	0	0	0
LOC105281199	-0.409739325763303	7.99358987345399	8.59313861492097	0.0154754949948124	0.1054530934127	0	0	0
LOC105281146	-0.765652861012901	2.27117484583933	8.59229506546935	0.0154792519416215	0.1054530934127	1	0	0
LOC105279269	-0.824704043230841	9.20404465655073	8.69666532187788	0.0154968424196828	0.105497734933994	0	0	0
LOC105276221	0.900963528784807	7.6683155465219	8.8725030693619	0.0155221502476529	0.105594812859122	1	0	0
LOC105275566	-0.880551873691355	1.32506076007661	8.57642386684868	0.0155501456893586	0.105710023114431	0	0	0
LOC105280833	-0.881613514186949	2.99496586007314	8.56565976988866	0.0155984521820665	0.105911239106147	1	0	0
LOC105281784	1.01465692918053	0.873908277372839	8.564891549354	0.015601906744241	0.105911239106147	0	0	0
LOC105276874	-0.77029789672276	4.56596236955608	8.70982617125373	0.0156157592788854	0.105915582176884	0	1	0
LOC105278031	-0.344635844098681	4.45731708930485	8.55784628561469	0.0156336316661945	0.105915582176884	0	0	0
LOC105279508	0.337656900075262	4.57101252875836	8.55736747933382	0.015635790589201	0.105915582176884	0	0	0
LOC105286463	0.392068967092781	4.801929589128	8.55446184441843	0.0156488998041802	0.105928488877796	0	0	0
LOC105277542	-0.825729438267672	3.68778813705375	8.55203451286411	0.0156598613501074	0.105928488877796	0	0	0
LOC105282344	-0.285667595890472	6.8160563958251	8.53895453742991	0.0157190903186572	0.106253935831489	0	0	0
LOC105275893	-0.381796564239313	4.19792399116412	8.52986549340156	0.0157604082929198	0.10645793813691	1	0	0
LOC105284788	-0.834378968507185	8.79913094942889	8.67115077766294	0.0157757151721054	0.106486077411712	0	0	0
LOC105279782	-0.685334632656684	4.62203120863822	8.60779667286158	0.0157953685451162	0.10654349509825	0	0	0
LOC105283423	0.52754981160602	5.90239268319539	8.51577038990943	0.0158247454799952	0.106666373270658	0	0	0
LOC105279692	0.397608747742056	8.52164569029284	8.51268528973207	0.0158388701088183	0.106686342847135	0	0	0
LOC105275434	-0.487731702586393	3.77672068255549	8.51012422107011	0.0158506072179618	0.106690213936112	0	0	0
LOC105283683	0.452091229214284	4.95804000956714	8.50557192477566	0.0158714960928119	0.106755636632721	0	0	0
LOC105281456	-0.751688837959717	9.36564604912243	8.52051647192143	0.0158958532381536	0.106844279360247	0	0	0
LOC105282156	0.404238907204003	7.65089256682479	8.4908900107099	0.0159390951821824	0.107059642832958	0	0	0
LOC105278375	0.299717332325207	5.80668129901692	8.48757252268953	0.0159544182729097	0.107087310289657	0	0	0
LOC105281541	0.3335563212803	5.57266224784211	8.47070372974579	0.0160326116007389	0.107482989870678	1	0	0
LOC105276906	-0.536814961116845	5.16880466820954	8.47000525926706	0.016035859338312	0.107482989870678	0	0	0
LOC105278602	0.38353859156105	4.54426833986666	8.46634929784839	0.0160528718623199	0.107521618262126	0	0	0
LOC105281498	0.848245260423076	3.12077338363009	8.4522312112944	0.0161187753326254	0.107857009185852	0	0	0
LOC105282860	0.452699481258807	4.85627532913896	8.44869220916267	0.0161353471207451	0.107857009185852	0	0	0
LOC105277796	0.507132940736932	4.35148793725533	8.44309923166237	0.016161579253086	0.107857009185852	1	0	0
LOC105281044	-0.541184863797286	2.95330383091488	8.4430856836096	0.016161642859127	0.107857009185852	1	0	0
LOC105284704	0.498149574162023	4.21791938826271	8.43886230453552	0.0161814858620869	0.107857009185852	0	0	0
LOC105283104	0.417306432360012	3.89683460302334	8.43821566805387	0.0161845266212732	0.107857009185852	0	0	0
LOC105274661	-0.314695232030834	5.64590939106524	8.43791713809905	0.0161859306708269	0.107857009185852	0	0	0
LOC105284011	0.41521356610273	4.28015063407043	8.43636752930647	0.0161932211949883	0.107857009185852	0	0	0
LOC105279696	-1.19631200514307	4.612345275895	8.76801256211816	0.0162161064190446	0.107934223644309	0	0	0
LOC113562111	-1.6320619755497	0.525817442360637	8.42858847825666	0.0162298802387174	0.107950727433306	0	0	0
LOC105287953	0.635542305284264	6.51182356978403	8.50673719403317	0.0163257083751421	0.108512601286237	0	0	0
LOC105286805	0.529554153731372	4.99164757397232	8.39904334828076	0.0163700377047052	0.108731633343692	0	0	0
LOC105275521	-0.378032355901592	5.42104335125138	8.39648193404814	0.0163822580240347	0.10873723763453	0	0	0
LOC105288145	-2.39547212480957	4.07771840463806	8.72486305409522	0.0164078122220519	0.108765369634923	1	0	0
LOC105287024	0.814038796671599	8.35383053968803	8.55152639604263	0.0164092553895751	0.108765369634923	0	0	0
LOC105276387	-0.371272367979268	5.32480085401908	8.38503974773463	0.0164369838460931	0.108873660153124	0	0	0
LOC105276760	-0.582657740433783	3.19606209309598	8.37861389975873	0.0164678151936671	0.108934835392696	0	0	0
LOC105282684	-0.415687756359563	7.20375777233542	8.3783643126807	0.0164690141391972	0.108934835392696	0	0	0
LOC105274732	-1.17557760158446	1.23269387465431	8.37373840834234	0.0164912549475576	0.108992908459329	0	0	0
LOC105283505	-0.965088279661445	3.63796898909198	8.47786917366886	0.0165006003913632	0.108992908459329	0	0	0
LOC105283666	0.459062392725727	4.05115539485991	8.3660817743982	0.0165281476683723	0.109035322634574	0	0	0
LOC105277431	-0.348774479468145	6.73773062390842	8.36573166342977	0.0165298370472377	0.109035322634574	0	0	0
LOC105275236	-1.07935485329021	1.78735321158995	8.3614385693244	0.0165505694989896	0.109043031095332	0	0	0
LOC105287642	0.397135389664094	7.0751878798645	8.36031504726089	0.0165560005080111	0.109043031095332	1	0	0
LOC105280917	-0.509025455958392	4.1828755467782	8.35840647978894	0.0165652313402827	0.109043031095332	0	0	0
LOC105279911	-0.823041384139425	5.24169045583914	8.67233545103144	0.0165838681382655	0.109090579260525	0	0	0
LOC105287864	1.46166132630032	7.72853725106501	8.68211170068412	0.0166005229757923	0.109125033426838	1	0	0
LOC105276174	-0.839941810163977	6.79886110966439	8.62777298013055	0.016613206429725	0.109133351928049	0	0	0
LOC105278279	-0.447214869173446	4.8429707769216	8.34158834828175	0.0166468444948553	0.109246611758933	0	0	0
LOC113562899	0.834394577072064	2.05171760063157	8.34026079992657	0.0166533075259223	0.109246611758933	0	0	0
LOC105276932	-0.655639781386146	5.56171772966475	8.49188660766658	0.0166851186886884	0.109380222514735	0	0	0
LOC105278497	-0.474655146010016	8.59487206937029	8.33091716774992	0.0166988826716876	0.109395421916374	0	0	0
LOC105275509	-0.346175965392869	7.53621015838699	8.32418922101026	0.0167317935626427	0.109527397737562	0	0	0
LOC105276147	-1.03757458108021	1.81060241070354	8.32211684663421	0.0167419468607009	0.109527397737562	0	1	0
LOC105281020	-0.761413466910181	6.28887100878496	8.55509508140462	0.0167742685023968	0.10960621580017	1	1	0
LOC105276708	0.288832819144944	5.73528474724361	8.31297239929494	0.016786838564077	0.10960621580017	0	0	0
LOC105284797	0.576584385421298	6.18520107128949	8.34897288681809	0.0167883971470442	0.10960621580017	0	0	0
LOC105280529	-0.356888892090517	4.6085996905907	8.30774540117491	0.0168125647439045	0.109630549966271	0	0	0
LOC105277425	-0.956870386576514	1.7892113830967	8.3061062152802	0.0168206423700843	0.109630549966271	0	0	0
LOC105283854	0.446593328329214	5.38684069734492	8.30491113453397	0.0168265345051809	0.109630549966271	1	0	1
LOC109611476	0.598922797252328	3.45913525427785	8.302239288544	0.0168397166763444	0.109641697542575	0	0	0
LOC105275142	0.548363668488677	5.90870117339675	8.3165979322551	0.0168647425951693	0.109658915015563	0	0	0
LOC105280097	0.609013366035711	7.0342223144615	8.33326074211073	0.0168653070802341	0.109658915015563	1	0	0
LOC113562819	-0.328518803504993	4.33600430387199	8.291349294077	0.0168935754125837	0.109768044727039	0	0	0
LOC105277221	0.538920679753084	5.70200701257206	8.3014765244352	0.0169394216111504	0.10985707168882	1	1	1
LOC105277234	-0.381635574084513	8.14607062970061	8.28156945670604	0.0169421227452614	0.10985707168882	0	0	0
LOC105288161	0.390048787045083	5.32184667042022	8.28097795841571	0.0169450644079291	0.10985707168882	1	0	0
LOC105276704	-0.338331396929626	4.96276656492551	8.27933232711768	0.0169532518038303	0.10985707168882	1	0	0
LOC105283122	-0.323027543099233	4.75994749143987	8.27451818392058	0.0169772309901939	0.10986457939919	0	0	0
LOC105279836	-0.449737184519053	4.97860266946932	8.27438737166174	0.0169778831413572	0.10986457939919	0	0	0
LOC105285134	-0.432772361514347	5.42375527607252	8.27217968491751	0.0169888939476881	0.10986457939919	0	0	0
LOC105284233	0.394836359117287	4.39875948852192	8.25855359537786	0.0170570469440267	0.110199649541846	1	0	1
LOC105280972	0.426708253262771	4.21068021806591	8.25537745036572	0.0170729808091307	0.110199649541846	0	0	0
LOC105277104	-1.35171662875113	5.70892164128696	8.57822377121676	0.0170806260726966	0.110199649541846	1	0	0
LOC105278746	0.514228350091977	4.78833814320972	8.25262062824236	0.0170868257607256	0.110199649541846	1	0	0
LOC105281970	0.328685118074685	5.18405242315914	8.24462563299711	0.0171270546775146	0.110352503372938	0	0	0
LOC105276820	0.37953853746968	5.96216071782921	8.24332354861538	0.0171336173891442	0.110352503372938	0	0	0
LOC105279259	-0.534198712561653	6.74438333285632	8.23944801575421	0.0171531688441047	0.110404032196601	0	0	0
LOC105285890	-1.29970515700475	0.432455573441413	8.23538879704854	0.0171736761452371	0.11046163970133	0	0	0
LOC105278664	0.508075573593884	4.39929986475455	8.23209808859388	0.0171903228551777	0.110493475269862	0	0	0
LOC105275573	-0.399960072144067	6.6954247414341	8.22984215723792	0.0172017463069214	0.110493475269862	0	1	0
LOC105282378	0.504995682385595	3.53335426988673	8.22417039954171	0.0172305075392383	0.110603889227696	0	0	0
LOC105276065	0.461730258047667	8.59876562822194	8.21899323451341	0.0172568119259916	0.110698394891697	0	0	0
LOC105275785	-0.425732470574925	5.84710128020998	8.20487899005174	0.0173287733987303	0.111085456837736	0	0	0
LOC105276271	0.363598544521503	9.59513662070216	8.19609439212214	0.0173737464702752	0.111299107749927	0	0	0
LOC105285570	-0.907297123418561	12.0227282967004	8.19246001722495	0.017392394407905	0.111343362467478	0	0	0
LOC105277805	0.495189034314316	3.46421564751611	8.18992697574681	0.0174054058528626	0.111343362467478	0	0	0
LOC105281758	0.462927944689673	6.81266050972884	8.18794356361087	0.0174156023110358	0.111343362467478	0	0	0
LOC105276026	1.17726408903435	0.0716472155893903	8.1836732073672	0.0174375803840404	0.111409353817285	0	0	0
LOC105283381	0.488409393855669	6.80517130373254	8.17883860479347	0.0174625032829043	0.111468476389277	1	1	0
LOC105281402	-0.347505913290573	7.16167828406426	8.17735526248012	0.0174701587812448	0.111468476389277	0	0	0
LOC105275651	-0.32993240174864	5.61227806959592	8.16799965405952	0.0175185373172352	0.111637660368289	0	0	0
LOC105276071	0.358154011638842	4.18812532345785	8.16771061033093	0.0175200345838494	0.111637660368289	0	0	0
LOC105277005	-0.688497910019487	1.30661875531403	8.1599792743459	0.0175601414254561	0.111782553853838	1	1	0
LOC105285060	0.501215822082612	4.52217410444156	8.15882016403046	0.0175661640393874	0.111782553853838	0	0	0
LOC105285639	-0.451087054162751	5.2064981726543	8.15353124054062	0.0175936767195141	0.111883141773198	1	0	0
LOC105282215	-0.280436637052632	6.61962212724887	8.14887222444686	0.0176179562101686	0.111963048840952	0	0	0
LOC105278474	-0.736230416133545	1.58083966258467	8.14523402028665	0.0176369443742815	0.112009245401583	0	0	0
LOC105277020	-0.453552947509285	7.45661563789591	8.13396062426535	0.017695940113548	0.112309293230605	1	0	1
LOC105280141	-0.813431312881399	1.90180126363624	8.1282834394712	0.0177257409842877	0.112423777258011	0	1	0
LOC105283730	0.483757846328323	7.240736714469	8.12269879136004	0.0177551158573096	0.112497826758591	0	0	0
LOC105278034	0.353887368694672	6.7007596730081	8.12039681100356	0.0177672413996704	0.112497826758591	0	0	0
LOC105275613	0.564654408226266	2.45089924530322	8.11876703411041	0.017775832258577	0.112497826758591	0	0	0
LOC105277398	0.352702968852133	3.99270904392219	8.11712433469181	0.0177844963624431	0.112497826758591	0	0	0
LOC105278851	1.12061483777736	1.74306320250293	8.10400829655392	0.0178538594842163	0.112722489074046	0	0	0
LOC105280498	0.352715485579246	5.67315248703201	8.10262663350531	0.0178611854959305	0.112722489074046	0	0	0
LOC105276375	-0.980082797921398	2.20413327737992	8.10209398610959	0.0178640107391236	0.112722489074046	0	0	0
LOC105275178	0.559946414251168	4.22410775902978	8.1014953308089	0.0178671867490248	0.112722489074046	0	0	0
LOC105286573	-0.528943663308817	10.1946574731539	8.09879034673755	0.0178815459285111	0.112738664897565	0	0	0
LOC105278776	0.633926073952104	3.38208860821264	8.08965128848521	0.0179301640874826	0.11297067129081	0	0	0
LOC109610920	0.796900136268313	2.93502164743457	8.08407741839413	0.0179598952541168	0.113083451145487	0	0	0
LOC105281840	-0.483870483552698	4.65131206887182	8.08026788865425	0.017980249986036	0.113137083190607	0	0	0
LOC105274476	-1.05846678808308	1.15024026194017	8.07342845194593	0.0180168645065698	0.113292888785391	0	0	0
LOC105280046	-0.695743859285451	1.99506199804173	8.07047922177709	0.0180326811009607	0.113317794847457	0	0	0
LOC105285597	-1.83448554084741	3.10448178723017	8.37934167728766	0.0180486556375133	0.113343660041624	0	0	0
LOC105286482	-0.994216350172184	4.19968360442782	8.32526505579398	0.0180626908446909	0.113357320481652	1	0	0
LOC105276345	0.50226658914673	6.01829171243672	8.05898045518044	0.0180945104918247	0.113377257668981	0	0	0
LOC105280454	-1.42456388707468	0.828958759662685	8.05842926311936	0.0180974807671656	0.113377257668981	1	0	0
LOC105274948	0.45726667396481	7.58700897673789	8.05769216674491	0.0181014537772405	0.113377257668981	0	0	0
LOC105283191	0.45263388269963	4.96748556812517	8.04529619675179	0.0181684287705661	0.113578481616693	0	0	0
LOC109611394	-1.04110745277486	0.161566460004061	8.04432214706608	0.0181737043279333	0.113578481616693	0	0	0
LOC105283503	-0.676047166486509	5.01919906305392	8.18065047388888	0.0181962760689684	0.113578481616693	1	0	0
LOC105281026	0.528017817089334	6.87321432372599	8.04010830705837	0.018196548478913	0.113578481616693	0	0	0
LOC105276635	-0.594573486189713	10.4493567276284	8.038345625497	0.0182061147538979	0.113578481616693	0	0	0
LOC105276433	-0.686412870108626	4.68667425982787	8.13665532481703	0.0182094390201075	0.113578481616693	1	0	0
LOC105274721	0.384909320262367	7.51848236548704	8.03374876460592	0.0182310913258736	0.113578481616693	1	0	0
LOC105286999	0.318152244984645	4.6458721292855	8.03359177453767	0.0182319450532835	0.113578481616693	0	0	0
LOC105282238	-1.38483170348978	1.49958175254949	8.03201392228674	0.0182405282780523	0.113578481616693	0	0	0
LOC105279598	-0.391758441164525	7.86245786098565	8.02930366565313	0.0182552830835577	0.113596351375419	0	0	0
LOC105277991	-0.337700350848363	6.99187303606755	8.02255014775474	0.0182921130543432	0.113751474673658	0	0	0
LOC105284724	0.453324158998128	6.11370332572513	8.01954148094062	0.0183085498550988	0.113779661583247	0	0	0
LOC105278388	-1.19296423464501	0.56505659227115	8.00942108386482	0.0183639715300096	0.114027631686865	0	0	0
LOC105280463	0.354262167248314	4.79771953101116	8.00790138121693	0.0183723114456761	0.114027631686865	0	0	0
LOC105286209	0.416795203897591	4.02853316972089	8.00285338004839	0.0184000473608089	0.114108678821232	0	0	0
LOC105279338	-1.22203071705768	3.25251658741071	8.18052243984437	0.018409246991247	0.114108678821232	0	0	0
LOC105278564	0.288352985031187	6.39620842974015	7.99530105267772	0.0184416385953432	0.11423537374873	0	0	0
LOC105283611	-0.913937093161449	7.88407160315813	8.27036953365745	0.0184614280394248	0.114283891969444	0	0	0
LOC105278636	0.373978887251083	7.29749560475956	7.98768611700406	0.0184836908185295	0.114332701898492	0	0	0
LOC105286983	0.287952267152865	4.57514967083684	7.98596045116891	0.018493236779145	0.114332701898492	0	0	0
LOC105282642	0.679383340179138	6.6235742550896	8.10944918457246	0.018578166549948	0.114775937836787	0	1	0
LOC109611453	1.89160128944315	0.0120394546732834	7.96856725643416	0.0185897883466007	0.114775937836787	0	0	0
LOC105284828	0.502405787580508	5.02244729221837	7.96656276645608	0.0186009549810822	0.114775937836787	0	0	0
LOC105280104	0.38475205044225	6.50820694541474	7.9364565645054	0.0187696597503303	0.115696247436163	0	0	0
LOC105275358	-0.483217353537368	6.67623277057562	7.93563092536892	0.0187743125940038	0.115696247436163	0	0	0
LOC105278660	0.480813614593631	8.24373251507548	7.91678465903108	0.0188809034672055	0.11627814132703	0	0	0
LOC105277460	-0.35296992273149	6.36348307066891	7.91093440406568	0.0189141415066779	0.116394845365216	1	0	0
LOC105287007	0.616013642553356	2.36133723920708	7.90916489008369	0.018924209007904	0.116394845365216	0	0	0
LOC105283701	-0.59664581441448	6.49855560983527	7.97860930967314	0.0189451975849929	0.116449002261969	0	0	0
LOC105274722	0.360666600887495	4.48140812450352	7.89543422585018	0.0190025511408213	0.116620292585512	0	0	0
LOC105274796	-0.717244785268174	2.82158215557772	7.89423868286686	0.0190093911861506	0.116620292585512	0	0	0
LOC105283386	0.588991459485023	7.18132702386668	7.91202900156157	0.0190096689525244	0.116620292585512	0	0	0
LOC105282404	0.695849480884782	5.06391173037758	8.0549595983035	0.019042730297116	0.116748182283409	1	0	0
LOC105275166	0.514546998337571	7.60358125653043	7.88439371861081	0.0190658314671257	0.116814882796659	0	0	0
LOC113561992	1.13695977087047	0.262923167110049	7.88021921933293	0.0190898252281453	0.116836352433323	0	0	0
LOC105278144	0.571750854199705	6.09507383048818	7.93537850149109	0.0190937834798965	0.116836352433323	0	0	0
LOC105282524	0.281011861150927	6.38336481452382	7.87557799216016	0.0191165448800409	0.116900790763551	1	0	1
LOC105287705	0.526783474781799	6.32933449337762	7.86834316617392	0.0191582870385161	0.117038032272598	0	0	0
LOC105282486	-0.979716678887071	2.34476357134175	7.86744484472518	0.0191634777680075	0.117038032272598	0	0	0
LOC105282767	0.360628587606187	6.05036304334365	7.85972309764153	0.0192081668515114	0.117166015506362	0	0	0
LOC105280142	0.3614869198401	5.08928579413401	7.85928925776583	0.0192106814422089	0.117166015506362	1	0	0
LOC105282658	0.455771462155117	6.17718516073704	7.85747376042886	0.0192212086539	0.117166015506362	1	0	0
LOC105276495	-1.32277246273013	3.84566842492838	8.14705386180116	0.0192668957895571	0.117334291322824	1	1	0
LOC105282626	-0.516648218013182	10.511435381594	7.84629271532477	0.019286197702928	0.117334291322824	0	0	0
LOC105278393	0.457472111519339	4.90635206727376	7.84010786615611	0.0193222619272157	0.117334291322824	0	0	0
LOC105280077	-0.521552588169218	6.18018704905079	7.83860164968295	0.0193310572265425	0.117334291322824	0	0	0
LOC105282514	0.335555136934541	5.7951101179037	7.83773748446245	0.019336105581103	0.117334291322824	1	0	0
LOC105274818	0.462753005431142	5.48252468163315	7.83575551093139	0.0193476901235931	0.117334291322824	0	0	0
LOC105276106	-0.394806825742541	5.18306924120941	7.83523931910785	0.0193507086310718	0.117334291322824	0	0	0
LOC105277266	0.320405631644369	6.85449609748374	7.83280691615755	0.0193649402034318	0.117334291322824	0	0	0
LOC105287623	-1.17694886817048	4.733773691356	8.12577812434309	0.0193835000715536	0.117334291322824	0	0	0
LOC105287749	-0.869993868403069	5.12803880805272	8.12393072674306	0.0193936661698338	0.117334291322824	1	1	0
LOC105278922	0.425190597087185	4.83893374658812	7.8276623838665	0.0193950820892846	0.117334291322824	0	0	0
LOC105284382	-0.9793562678028	5.85348478003639	8.12348375158362	0.0193961268351184	0.117334291322824	0	0	0
LOC105275222	-0.925507030473327	4.20604393656758	8.0416621331401	0.019434808596803	0.11746132763457	1	0	0
LOC105284854	0.304501190514947	4.94204562333625	7.81836500632003	0.019449700965551	0.11746132763457	0	0	0
LOC105288076	0.384160131307099	5.72478755652979	7.81763546096925	0.0194539947316932	0.11746132763457	0	0	0
LOC105287937	0.386141197467421	5.43458450347991	7.81437096855869	0.0194732222016994	0.117487185837808	0	0	0
LOC105277768	-0.71639382076637	4.30317484048602	7.8887517925399	0.0194828614305217	0.117487185837808	0	0	0
LOC105287823	0.336071090290487	6.74969311406287	7.80645361562593	0.0195199509076595	0.117606000708944	0	0	0
LOC105282962	-1.15260848342071	9.79902593005167	8.09978041160513	0.0195271733757161	0.117606000708944	0	0	0
LOC105276953	-1.24377896131487	0.197234331925668	7.80155496100795	0.0195489316236321	0.117662902052062	0	0	0
LOC105287646	-0.248232094871948	5.30666983619049	7.79717806540357	0.0195748700267408	0.117744875843668	0	0	0
LOC105275353	0.261187902387134	6.27336320711582	7.79270310545449	0.0196014330301087	0.117819507762742	0	0	0
LOC105278914	-1.23427727835424	1.25431370211493	7.7909365900401	0.0196119310368824	0.117819507762742	0	1	0
LOC105284003	0.370726846643641	4.45960823238141	7.78169515925574	0.0196669628120711	0.118075898591567	0	0	0
LOC105279776	-0.502528744296631	4.00600917943659	7.77768248574509	0.0196909165633812	0.118145499380287	0	0	0
LOC105278584	0.588055805307381	5.17185373098444	7.85729969680821	0.0197203921707601	0.118216884313323	0	1	0
LOC105282651	-0.529827114662406	7.96778558430472	7.76937623188715	0.0197406142221444	0.118216884313323	0	1	0
LOC105280272	-0.24540509191882	5.45915282720861	7.76909990811433	0.019742270142176	0.118216884313323	1	0	0
LOC105287901	-0.408532191626664	3.58893726683584	7.76742890669409	0.0197522875338332	0.118216884313323	0	0	0
LOC105286506	0.263929085775935	6.06546436334252	7.76468291528379	0.0197687628035929	0.118230095924556	0	0	0
LOC113563260	-0.467048327137505	5.04341534185041	7.76293901197377	0.0197792345033862	0.118230095924556	0	0	0
LOC105280760	0.327279868169467	8.74837098134006	7.74326750672175	0.0198978272753191	0.118864645685938	0	0	0
LOC105286234	0.404346769330463	4.77508296974117	7.73887453147103	0.0199244294957972	0.118910824263442	1	0	0
LOC105287709	-0.377757819761124	7.23622023468633	7.73629673562262	0.0199400598839035	0.118910824263442	0	0	0
LOC105279405	0.374297442163286	5.99276832352712	7.73583182562318	0.0199428804451034	0.118910824263442	0	0	0
LOC105276343	-1.2314621097458	4.01940210082266	8.01431132228791	0.0200089047527517	0.11923011946808	0	0	0
LOC105286541	0.799227130425825	8.98557085079908	7.83317930812576	0.0200458440740924	0.119375811626277	1	0	0
LOC105277261	0.424724830304005	6.50643866614676	7.71596983417813	0.020063837384892	0.119408566453797	0	0	0
LOC105278301	-0.35859587566276	4.5421502250215	7.70708042536221	0.0201182628188568	0.119657968900208	0	0	0
LOC105280421	0.271504979780449	4.61947807494187	7.70377314257555	0.0201385576694118	0.119704187937959	1	0	0
LOC105285295	0.405464793247093	4.11807396388432	7.69879474270654	0.0201691543431231	0.119724442547689	1	0	0
LOC105279670	-0.929123337911363	2.30927111708457	7.69726027080019	0.0201785964735269	0.119724442547689	1	0	0
LOC105284982	0.385460348831705	5.4842647423378	7.69710641185775	0.020179543517925	0.119724442547689	1	0	0
LOC105282211	-0.567585108560478	5.56487348726544	7.77151431263641	0.0202324035641336	0.119918311616007	0	0	0
LOC105279719	-0.270472047749678	5.24978604517377	7.68773770854988	0.0202373128935571	0.119918311616007	0	0	0
LOC105283567	0.364228245632542	8.63261587964188	7.67097575956221	0.0203411753159571	0.12045907910156	0	0	0
LOC105283458	-1.51674877846985	0.405773606604534	7.66514591394388	0.0203774514104512	0.120599123128762	0	0	0
LOC105282876	0.841189408014702	3.19059741472199	7.66312276097784	0.0203900589010336	0.120599123128762	0	0	0
LOC105274807	-0.332025908872417	4.88595577471653	7.65206911424891	0.0204591093079368	0.12093269435081	0	0	0
LOC105280598	0.33926939270451	5.15290972303832	7.6437809334375	0.02051107168479	0.121164909247975	1	0	0
LOC105277195	-0.622394216082288	4.70879900302568	7.67722196700388	0.0206373439003061	0.121835536132876	0	0	0
LOC105281390	0.287657350780438	5.35184254962027	7.61553287638008	0.0206893866691242	0.122005289549002	0	0	0
LOC105276735	-0.902150184138881	2.69953748392466	7.61517980651403	0.0206916273654459	0.122005289549002	1	1	0
LOC105275452	0.349247099179401	4.39096210039639	7.60600521445287	0.0207499563693248	0.122273787286071	0	0	0
LOC105277256	0.327571365702484	6.36225363335028	7.6031808776596	0.0207679529784827	0.122304432882525	0	1	0
LOC105275595	0.286355267583035	4.68205787441454	7.59833727404352	0.0207988607134951	0.122358493056337	0	0	0
LOC109611586	0.33361981220316	5.24525910457526	7.59773058294639	0.0208027360552989	0.122358493056337	0	0	0
LOC105275712	0.300103385951164	6.82508913366378	7.59516038435588	0.0208191634184764	0.122375587400772	0	0	0
LOC105276756	0.75705313888033	2.3704133398943	7.59148571887817	0.0208426774857362	0.122375587400772	1	0	0
LOC105285838	-0.408135080655488	4.86874207301146	7.58677704593935	0.0208728555680189	0.122375587400772	0	0	0
LOC105281057	0.855920311904172	7.136743980346	7.86066407841012	0.0208808528316169	0.122375587400772	0	0	0
LOC113561376	0.559660269902742	3.54531586960004	7.58543119723731	0.0208814909745258	0.122375587400772	0	0	0
LOC105281766	-1.36711296209457	0.506556796434031	7.58527971966079	0.020882463177512	0.122375587400772	0	0	0
LOC105284155	-0.855659862563613	7.73812953903253	7.81704513734274	0.0208976892968221	0.122389775918521	0	0	0
LOC105277270	0.255298474807239	5.64804525082981	7.56488962355011	0.0210138356369315	0.122994636263191	0	0	0
LOC109610810	1.22807599038787	-0.00934831811791011	7.55948756832494	0.0210488098552522	0.123116075241625	0	0	0
LOC105287727	0.675857820814645	4.87340691343445	7.68403515231379	0.0210603455764864	0.123116075241625	0	0	0
LOC105280305	0.494763291650286	4.52759842210192	7.5528799203963	0.0210916861063757	0.123223921641038	1	0	0
LOC105286713	0.401752778777911	6.80165029875939	7.54207136310596	0.0211620518113037	0.123554805225836	0	0	0
LOC105284152	1.12309928352873	-0.141070507885551	7.53698673721354	0.0211952528396176	0.123554805225836	1	0	0
LOC105284935	0.448916823333813	3.69740575651725	7.53608344135906	0.0212011577357034	0.123554805225836	0	0	0
LOC105286508	0.382419548266112	4.74395739403736	7.53537886878472	0.0212057649616401	0.123554805225836	0	0	0
LOC105284452	-1.1479101168361	5.35052482578161	7.81139744179715	0.0212129562016737	0.123554805225836	0	0	0
LOC105279718	0.33545278091187	4.87884616058662	7.53138749841221	0.021231887781598	0.123589758475344	0	0	0
LOC105274918	0.312371498585603	7.06240742949689	7.52378463387808	0.0212817560491086	0.12380464048532	1	0	0
LOC105286726	-1.28765740060837	4.37403472787209	7.79066983759116	0.0213409466696068	0.124073460017094	0	0	0
LOC105279174	0.292817145640356	4.83444524373439	7.50630100664869	0.0213969776078184	0.124308331907352	0	0	0
LOC105274659	-0.463073851289018	4.84809460985253	7.50387716953437	0.0214130114025885	0.124308331907352	0	0	0
LOC105280616	1.00435734522561	5.21140874189407	7.77731182289455	0.0214239384809572	0.124308331907352	0	0	0
LOC105288194	0.329776156799736	7.43749983502138	7.50080305056944	0.0214333679622636	0.124308331907352	0	1	0
LOC105275233	-0.389050849616071	5.80789696904414	7.49683565593932	0.0214596746785252	0.124385427881955	0	0	0
LOC105282026	0.425024684535288	6.56007374496884	7.4879149097575	0.0215189699431641	0.124578341014657	0	0	0
LOC105275296	0.45663408297545	6.94932424981782	7.48785709930446	0.0215193548555451	0.124578341014657	0	0	0
LOC105278351	0.450007893820074	7.69897612232154	7.48368619014275	0.0215471477290643	0.124578341014657	0	0	0
LOC105285646	-0.296077914551407	5.71609931430065	7.47669225254442	0.0215938503661406	0.124578341014657	1	0	0
LOC105283756	-0.343784961397524	5.05852000234684	7.4764966722117	0.0215951581478618	0.124578341014657	0	0	0
LOC105279153	0.47740296507677	4.47539869720153	7.47576233332321	0.0216000692957363	0.124578341014657	0	0	0
LOC105280451	0.518018615309653	4.01349552759004	7.47511423872517	0.0216044047884966	0.124578341014657	0	0	0
LOC105280474	-0.874815094369428	1.69612605575645	7.47419365296552	0.0216105649657338	0.124578341014657	0	0	0
LOC105275679	0.277062227877691	7.39382352443188	7.47329225320271	0.0216165988379158	0.124578341014657	0	0	0
LOC105282647	0.53410091616741	4.79334152581248	7.4721268718799	0.0216244028253262	0.124578341014657	0	0	0
LOC105286802	0.526628885528084	5.26986452338369	7.48657784372029	0.0216363304126732	0.124578341014657	1	0	0
LOC105285153	-0.949215057217064	2.71820247310738	7.46598342972746	0.0216655993990149	0.12467176342913	0	0	0
LOC105275711	0.468941072850584	3.13589973832368	7.4572288964256	0.0217244712080235	0.124935316369608	0	0	0
LOC109610862	-0.348552682975184	5.01291693772149	7.45139686505555	0.0217637985023426	0.125086221338178	0	0	0
LOC105281611	-0.798565886727979	2.67225917361786	7.44427003584368	0.0218119752203034	0.125287775934892	0	0	0
LOC113561738	-1.31558932510811	2.49953690786384	7.52654380406897	0.0218415452064027	0.125382275725404	0	0	0
LOC105278184	-1.1047666500954	2.84843320395939	7.48022609360281	0.0218637389589031	0.125434343919085	0	0	0
LOC109611175	-1.10568485219881	0.217863318923946	7.4337961714072	0.0218830143160194	0.125469616576193	0	0	0
LOC105275777	-0.374864501867765	7.89457528924749	7.42879720605714	0.0219170195133866	0.125523329862557	0	0	1
LOC105275262	-0.321471945522505	6.78009914564405	7.4285580474009	0.0219186479954601	0.125523329862557	1	0	0
LOC105284567	-0.515846499971913	3.70292864775937	7.41415792608678	0.0220169745514412	0.125981347408213	0	0	0
LOC105278769	0.616494442437007	10.2874269854315	7.41284874690981	0.0220259405615473	0.125981347408213	0	0	0
LOC105285198	-0.337747005303954	8.33324414233999	7.41010047883605	0.022044776797627	0.125981347408213	0	0	0
LOC105284568	1.07003849747523	6.26067305518098	7.67835969425128	0.0220513490493765	0.125981347408213	1	1	0
LOC105285081	0.33916188766312	4.42987086482082	7.40138505723706	0.022104641394038	0.126210371830475	0	0	0
LOC105278177	0.329917368199255	5.47222084554346	7.39844758499315	0.0221248630936563	0.126246383117023	1	0	0
LOC105285852	0.505825204919683	3.59178980154659	7.39539585546557	0.0221458952955423	0.126246383117023	0	0	0
LOC105281018	-1.3146883135966	7.32129592876271	7.66303036983762	0.0221505738111788	0.126246383117023	0	0	0
LOC105279916	0.350381155817063	5.26987224358333	7.3915238523712	0.0221726159182298	0.126273587850867	0	0	1
LOC105275366	-1.22451099658521	1.68443203928622	7.39019872928659	0.0221817696172427	0.126273587850867	1	1	0
LOC105282398	0.906094008562948	3.32390494763269	7.40070065968946	0.0222192040802516	0.126332534208777	0	0	0
LOC105275475	0.455340182506494	4.27500824471203	7.38427050545598	0.0222227772565204	0.126332534208777	0	0	0
LOC105275453	-0.390256395533395	4.5315362011273	7.38012541048476	0.0222515054070165	0.126332534208777	0	0	0
LOC105282942	-0.948131038963597	3.69849638406818	7.50625808874632	0.0222532307375469	0.126332534208777	1	1	1
LOC105276737	0.276502994291246	5.9492286361707	7.37915871933046	0.0222582117187258	0.126332534208777	0	0	0
LOC105283680	0.314602774743591	6.4032002961686	7.37425540220171	0.022292266000425	0.126390529351196	0	0	0
LOC105282847	0.434382613693746	5.87766008410799	7.37387986275372	0.0222948768033183	0.126390529351196	0	0	0
LOC105276496	0.271697521976373	8.21784878198709	7.36535090908406	0.0223542720362468	0.12660323191549	0	0	0
LOC105285158	0.525552847299753	6.08666421285294	7.38052921479087	0.0223588884152906	0.12660323191549	0	1	0
LOC105280798	0.300169524880958	6.19887608904548	7.36276070988538	0.0223723483359785	0.126604443691701	0	0	0
LOC105284020	0.354716805772773	6.82890458045213	7.35679353864433	0.0224140596451928	0.126765433188611	0	0	0
LOC105287866	-0.878024545213154	4.82548301520344	7.61435535442297	0.0224693345867409	0.127002897681886	0	0	0
LOC105280671	0.312592402745288	5.1594140337081	7.34035462915209	0.0225294623898444	0.127227597636715	0	0	0
LOC105283915	-0.894561234741356	1.93907006808317	7.3394675084615	0.0225357106925046	0.127227597636715	0	0	0
LOC105283471	-0.383477503816368	5.00803049337117	7.33517960777774	0.0225659417630082	0.127297531974106	0	0	0
LOC105275805	0.708447635004283	6.75034854122329	7.4962310616642	0.0225882104591827	0.127297531974106	0	0	0
LOC105286070	0.351790083590322	4.8573970198733	7.33136468058637	0.0225928798997987	0.127297531974106	0	1	0
LOC105278049	-0.952776503381949	4.37474846804071	7.58949977704221	0.0226013718100081	0.127297531974106	0	0	0
LOC105285979	-1.09459304943168	1.26126818264757	7.31862279744715	0.022683138823476	0.127682827370309	1	1	0
LOC105274755	0.253176245308913	6.88618578461005	7.31485433887811	0.0227099176500458	0.127758324249051	0	0	0
LOC105275027	0.455074930451017	4.36544653511147	7.31068533756542	0.0227395877904817	0.12781081153552	0	0	0
LOC105275713	0.235786629891476	5.43263462184065	7.3079123161665	0.0227593492009041	0.12781081153552	1	0	0
LOC105276511	0.392747571763528	5.03023341624413	7.30787375209978	0.022759624168377	0.12781081153552	0	0	0
LOC105276430	0.340877960458828	6.93954907613964	7.30603546444182	0.0227727361419743	0.12781081153552	1	0	0
LOC105284908	-1.00649058504086	2.07725375485935	7.30338293337231	0.0227916721576867	0.127842020236602	0	0	0
LOC105284326	0.290804516747637	5.89514035450042	7.29883757225751	0.0228241655733465	0.127926033643143	1	1	1
LOC105286402	-0.247761543742248	6.05342507664678	7.29665123180015	0.0228398152323436	0.127926033643143	0	0	0
LOC105275551	-0.808008741482093	1.36248504544485	7.29567564814027	0.0228468026186278	0.127926033643143	0	0	0
LOC105276127	-0.71778021178237	3.23661102445672	7.29090680351759	0.0228809959685412	0.128042482123722	0	0	0
LOC105286376	0.322005390163348	7.20986866464402	7.28803846453133	0.0229015925333121	0.128058101483596	1	1	0
LOC105277997	0.451437843715575	7.8315501165806	7.28678739611568	0.0229105831279504	0.128058101483596	0	0	0
LOC105278404	0.490627938797984	4.95533830509234	7.27956473819396	0.0229625720020961	0.128273678080675	0	0	0
LOC105280959	-1.16963519282601	1.89704902423117	7.2707598710047	0.0230261448873436	0.128479382859489	0	0	0
LOC105281515	0.29125759531587	5.39021872344622	7.27074120979138	0.0230262798533485	0.128479382859489	0	0	0
LOC105287605	0.35199472205225	6.43963356892586	7.26822479348676	0.0230444885318611	0.12850596346997	1	0	0
LOC105280288	-0.498296113116276	2.77247325385713	7.25531091342439	0.0231382102763452	0.128942693130066	0	0	0
LOC105274726	-1.20354232061071	4.04853816240089	7.51325815123766	0.0231497867138725	0.128942693130066	1	1	0
LOC113563526	0.72795390280614	11.1681112141567	7.24573619693479	0.0232079992092394	0.129191646151375	0	0	0
LOC105283927	0.552302292311115	10.414047735134	7.24162192315657	0.0232380666900448	0.129240531578134	1	0	0
LOC105287293	-1.06334945852329	1.22555100877506	7.24083480896013	0.0232438244175363	0.129240531578134	1	0	0
LOC105281212	-0.84854111243479	2.6240231334681	7.22743965338407	0.0233420777237469	0.129620386847746	1	1	0
LOC105288070	-0.675348951679505	2.47220211148152	7.22715350947204	0.0233441821200809	0.129620386847746	1	1	1
LOC105277203	0.534311631070867	5.29088334392109	7.26587679827016	0.0233528255023874	0.129620386847746	0	0	0
LOC105280374	0.400013719331661	3.77800438566036	7.21565627913398	0.0234289287823266	0.129967325189482	0	0	0
LOC105281827	-1.1077786858357	0.950097939062932	7.21313437643466	0.023447568135532	0.12999527624096	0	0	0
LOC105279655	-1.13992463294925	2.10982839493446	7.20886307262566	0.0234791786737346	0.130095066529597	0	0	0
LOC105284222	0.608102596548719	2.42601815033511	7.20310616762476	0.0235218661599625	0.130241648975727	0	0	0
LOC105277557	0.717925891461258	6.88492852031488	7.36165216827279	0.0235548692307388	0.130241648975727	0	0	0
LOC105287460	-1.17117699068083	2.02923166363678	7.19626270767555	0.0235727339931194	0.130241648975727	0	0	0
LOC105279885	-0.54756856594365	3.62395781338165	7.19615043648912	0.0235735696322903	0.130241648975727	0	1	0
LOC105286480	-0.643730705750594	6.28833907460088	7.32513652172516	0.0235917760656081	0.130241648975727	0	0	0
LOC105275053	0.832528011247038	0.3824117350565	7.19354980030419	0.023592936419084	0.130241648975727	1	0	1
LOC105278343	-0.999693463476657	2.90938219241144	7.19330762008652	0.0236071830646214	0.130241648975727	0	0	0
LOC105285071	-1.39427898987492	4.57080011498331	7.4444950231233	0.0236272583222278	0.130241648975727	0	0	0
LOC105274605	0.351535431829898	5.65283623505365	7.18881160420846	0.0236282715342028	0.130241648975727	1	1	1
LOC105274592	0.269577143113284	7.40217413647865	7.18555563400272	0.0236525904646584	0.13030055311885	0	0	0
LOC105284682	-0.974220580701523	2.92415099023273	7.17906435561012	0.0237011654099184	0.130492937205069	0	0	0
LOC105278875	0.413926855156658	6.80604844583446	7.1677877591221	0.0237858398113576	0.130810297024083	0	0	0
LOC105275316	-0.34554586020832	4.77252007036717	7.16774272301098	0.0237861787223118	0.130810297024083	0	0	0
LOC105275876	-1.23564367395006	7.49965994060322	7.41764925794301	0.0238169813559062	0.130904374812968	0	1	0
LOC105277633	-0.601700480603019	5.7959489943443	7.27654573595134	0.0238363807613056	0.130935705354344	0	0	0
LOC105275015	-0.354254246113863	7.79736792968334	7.15348323773556	0.0238937834630186	0.131175636036492	1	0	0
LOC105277298	0.396998950418741	7.49391159344812	7.13623669613592	0.0240247257556445	0.131818788043887	0	0	0
LOC105276392	0.298814960739647	6.60126740277585	7.13018546656549	0.0240708768846898	0.131939635430792	0	0	0
LOC105285598	-0.618733888407709	5.47696823132544	7.25907809313936	0.0240921394888804	0.131939635430792	0	0	0
LOC105287229	0.964024976430149	4.9424625107124	7.37817954721948	0.0240993671099816	0.131939635430792	0	0	0
LOC105279181	-0.244525967855934	5.82797090049592	7.12611695727011	0.0241019673009168	0.131939635430792	0	0	0
LOC105279170	0.356480122122206	6.5461841268125	7.11948125603466	0.0241527809418785	0.132073058437652	0	0	0
LOC105277804	-0.38520109434691	6.61137381291859	7.11932535187782	0.0241539763704767	0.132073058437652	0	0	0
LOC105281780	0.406332810858781	8.04111307907972	7.11314951141221	0.0242013892243308	0.132194919078375	1	0	0
LOC105278544	0.451975334122991	6.947220682805	7.11075074574551	0.0242198355998729	0.132194919078375	0	0	0
LOC105283577	-0.970791081189722	0.0791544220466392	7.10830208856538	0.0242386833800829	0.132194919078375	0	1	0
LOC105283201	0.361205373074499	9.00705016619938	7.10754055895158	0.0242445486756137	0.132194919078375	0	0	0
LOC105284059	-0.315228623998037	5.1975162560522	7.10742787239694	0.0242454167340857	0.132194919078375	0	0	0
LOC113563166	-0.692891366866921	3.71792646270043	7.10289167812884	0.0242803919953854	0.132249364815478	0	0	0
LOC105285531	-0.624356380792017	5.88405860026606	7.23512042270834	0.0242830754604691	0.132249364815478	0	0	0
LOC105276643	-0.37543195770087	4.92013137795474	7.10046319293333	0.0242991416251316	0.132261500941349	1	0	0
LOC105279859	0.69845548674132	2.90182104860528	7.09300867249757	0.0243568065454027	0.132418536863151	0	0	0
LOC105281798	0.434794437323579	4.10539170001089	7.09108713293826	0.0243716978658289	0.132418536863151	0	0	0
LOC105281105	0.424874593956877	3.35200194506841	7.090201780721	0.0243785628117471	0.132418536863151	1	0	0
LOC105283670	-0.308550573867519	4.28674805031157	7.0895769431111	0.0243834091733779	0.132418536863151	0	0	0
LOC105280246	0.677096919755861	6.68923306030611	7.23106216217626	0.0243993728810891	0.132429986369932	0	0	0
LOC105281605	-1.19780207598099	4.28713089134755	7.32950715238527	0.024453341294309	0.132647580074351	0	0	1
LOC105275856	0.609214737273058	3.84933833131155	7.07721790058054	0.0244795109576991	0.132714217659494	1	0	0
LOC105274982	-0.86668107442052	6.64569029253933	7.32118216898906	0.0245145303878514	0.132828730979072	1	1	0
LOC105281516	0.374601645382053	7.88464087401402	7.06925196712437	0.0245416983082972	0.132885548186218	0	0	0
LOC105287799	0.574682926220523	3.36092370212766	7.06782960092561	0.0245528225671543	0.132885548186218	0	0	0
LOC105277369	0.307409484853124	4.49079317365715	7.06404642900814	0.0245824406141703	0.132970553135393	0	0	0
LOC105279020	-1.31903414360156	0.252118473747322	7.06165847578252	0.0246011581473525	0.132996532563572	0	0	0
LOC105283296	-0.419078876128819	4.13067787725342	7.0594811249053	0.0246182401118905	0.133013645556501	0	0	0
LOC105278775	0.417163519728941	5.99251867953393	7.05382915139479	0.0246626492929045	0.133146135998637	0	1	0
LOC105278671	0.335585263430029	7.55824608853996	7.05151179090151	0.0246808857881487	0.133146135998637	0	0	0
LOC105280991	-0.306064779908958	5.83681159335436	7.0510461023256	0.0246845525203584	0.133146135998637	0	0	0
LOC105276288	-0.691298980425912	4.42195962408087	7.12691073083154	0.0247088729428201	0.133202147539467	1	0	0
LOC105287924	0.301058016469842	5.128186000217	7.03873613566792	0.0247817206763517	0.13351955255049	0	0	0
LOC105277851	0.375918931477761	5.43803512100713	7.03502219134725	0.0248111283777036	0.133602684526249	0	0	0
LOC105276630	-0.450044630979331	6.15870608121362	7.02192096453183	0.0249152078833805	0.134064277761334	0	0	0
LOC105278237	0.598772687007708	3.51642399990971	7.01909447091032	0.024937732286096	0.134064277761334	0	0	0
LOC105284256	0.500272655380655	5.92438731307026	7.02963078882805	0.0249389292592229	0.134064277761334	0	0	0
LOC105283819	0.376232205888798	6.17407366377211	7.01346838375392	0.0249826409273481	0.134223767275769	0	0	0
LOC105276951	-0.632616859099827	1.74559557028196	7.00786381816287	0.0250274762078931	0.134334434802828	0	0	0
LOC105275624	-0.563939232978182	7.60336060567277	7.01275661145747	0.0250430162967544	0.134334434802828	0	0	0
LOC105279558	0.480009020693113	4.47225550891792	7.00493467885026	0.0250509478472272	0.134334434802828	0	0	0
LOC105276707	0.352389144911944	4.97126896468126	7.00387351532534	0.0250594577582592	0.134334434802828	0	0	0
LOC113562789	-0.709537694222443	4.91382170766534	7.15750043387503	0.0250736864755756	0.134335367339435	0	0	0
LOC105274530	-0.274129891549231	5.5799682810136	6.99973679814338	0.0250926656032178	0.134361735482104	1	0	0
LOC105282889	0.425332182625013	6.2558356074757	6.99379580450612	0.0251404516838092	0.134542238070464	0	0	0
LOC113563163	-0.903100688258518	1.87340756225643	6.99172178295185	0.0251571601901355	0.134556316226813	0	0	0
LOC105278876	0.248061540064458	6.2764566048454	6.98455091307999	0.0252150341804586	0.134790434394196	0	0	0
LOC105285330	-0.357948735552792	6.73678315592558	6.97565551658333	0.025287052908563	0.134979448043547	0	0	0
LOC105279909	-0.579202348977324	2.44168719160872	6.97383203656616	0.0253018472058877	0.134979448043547	0	0	0
LOC105282237	-0.452769233388671	8.02978870687224	6.97303659191372	0.0253083041425934	0.134979448043547	1	1	0
LOC105275742	-0.540457673535082	2.72297606900549	6.97180503632422	0.025318305141554	0.134979448043547	0	0	0
LOC105278821	-0.945496745680224	3.03352570257125	6.97368848123631	0.0253210033837705	0.134979448043547	0	0	0
LOC105285607	0.370782357653602	4.5599490206938	6.9697108723397	0.0253353221649685	0.134980495681588	0	0	0
LOC105278262	0.295002534096889	6.08140092182358	6.96596591485015	0.0253657883265633	0.13506752357955	0	0	0
LOC105277577	-0.384394986116947	7.53989282265205	6.9636365335522	0.0253847610416498	0.135077193931772	1	0	0
LOC105275265	0.358992456501093	3.86402649893392	6.96227371854757	0.025395869166708	0.135077193931772	0	0	0
LOC105285329	0.385392530877778	6.95224351792511	6.95956867675135	0.0254179352327628	0.135119368717879	0	0	0
LOC105280056	-1.01503556004317	6.62139387379914	7.19712330765156	0.0254493071592277	0.13521093820339	0	0	0
LOC105276803	-0.609483536982207	2.34079405427397	6.95012702910035	0.0254951384937655	0.135323200135517	0	1	0
LOC105280302	0.290443030976605	6.47673270217846	6.94968581827422	0.0254987532375043	0.135323200135517	0	0	0
LOC105282939	-0.486905471792483	3.36706469340221	6.92367310770217	0.0257129827978208	0.136384400433724	1	0	1
LOC105275132	1.19925167896803	1.45586676429667	6.92181030019229	0.0257284084520821	0.136390531328342	1	0	0
LOC105279861	0.296422632492441	5.97981085727008	6.91532289299225	0.0257822182732295	0.136598115762515	0	0	0
LOC105285293	-0.390095624826626	3.88760262878354	6.91364599451491	0.0257961497124231	0.136598115762515	0	0	0
LOC105277363	0.373202091669245	3.56444137538705	6.91049248556306	0.025822373592093	0.136661266219948	1	1	0
LOC113561902	-1.63312228344758	1.72804798081979	7.01450664499888	0.0258596123909416	0.136734254534391	0	0	0
LOC105275559	0.286213727872921	6.46747672931692	6.90540169936397	0.0258647763337705	0.136734254534391	0	0	0
LOC105277023	-0.361232733681648	4.01670211377621	6.90071503965643	0.0259038883535829	0.136865320554752	0	0	0
LOC105274988	0.323796515433681	5.66113042588668	6.89518524739677	0.0259501297958785	0.13703388982818	0	0	0
LOC105277761	0.295066295948039	6.34614867249032	6.89136380907148	0.0259821446254554	0.137127188476037	1	0	0
LOC105276893	0.663938942845467	3.23875674078266	6.88783199324383	0.0260117760887205	0.137161229839008	0	0	0
LOC105276337	-0.944089055711664	3.5390692313699	6.98419104183708	0.0260172954277173	0.137161229839008	1	1	0
LOC105276983	0.63311219234365	2.94178329181277	6.88430527003717	0.02604140611452	0.137212656914323	0	0	0
LOC105275125	-0.301425871040248	6.41494626770335	6.88123914739985	0.0260671999521048	0.13726460303733	0	0	0
LOC105277294	-0.91624510635166	2.82326397459174	6.8797204812871	0.0260799873525624	0.13726460303733	1	1	0
LOC105287707	0.269477094217412	7.6162485519394	6.87597450379294	0.0261115619016497	0.137284893721091	1	0	1
LOC109611566	-0.894414929104003	1.57664817149883	6.8742938117529	0.0261257435298078	0.137284893721091	0	0	0
LOC105281546	0.328864235131957	5.52564864745903	6.87291038026417	0.0261374239580862	0.137284893721091	0	0	0
LOC105287127	0.531669863508299	4.52530856824036	6.87245194950231	0.0261412959376843	0.137284893721091	0	0	0
LOC105284055	0.386898705262895	4.45114571820785	6.86691593389751	0.0261881094983654	0.137455217235242	0	0	0
LOC105285959	-0.96821388435426	0.282644564263507	6.86352591232262	0.0262168268102185	0.137490566627927	0	0	0
LOC105286042	0.294112978344394	6.25327558473754	6.86237318442219	0.0262266005000532	0.137490566627927	0	0	0
LOC105275643	0.335352753978503	4.16764451917621	6.86102949866845	0.0262379989045135	0.137490566627927	0	0	0
LOC105285449	-1.08548566284987	1.25423237622812	6.8574897019326	0.026268055831293	0.137572645279725	0	0	0
LOC105280126	-1.07819934289996	3.29638535677923	6.97416733864389	0.026322001539267	0.137779677279471	1	1	0
LOC105282554	0.28330386398329	5.87180676861799	6.84683200930234	0.0263588067160178	0.137830626921247	0	0	0
LOC105275264	-0.314329201240584	4.65498488162573	6.84662466559996	0.0263605760631973	0.137830626921247	1	1	0
LOC105287081	-0.550239807668641	3.47931956716316	6.8441943027599	0.0263813261717669	0.137863704510524	0	0	0
LOC105284807	-0.265817643680555	4.94566941336147	6.83168863712807	0.0264884146038957	0.13827433758018	0	0	0
LOC105275740	-1.29115434467319	2.5638790042571	6.92974170434769	0.0264952035348941	0.13827433758018	1	0	0
LOC105282998	0.491746477538499	6.77014799906319	6.82995468959595	0.0265033047130038	0.13827433758018	0	0	0
LOC105284662	0.468082927080373	3.79576132732469	6.80943005716315	0.0266803390823577	0.139122029977728	0	0	0
LOC105278571	0.341903471361195	5.57531565465698	6.80492936776856	0.0267193529663649	0.139249495993738	0	0	0
LOC105276922	0.409831866443486	3.92343798118269	6.80297342459301	0.0267363296857527	0.139262037676525	0	0	0
LOC105279090	-0.795824011274086	4.68385307515538	6.99369227586924	0.0267648486060045	0.139334653037141	0	0	0
LOC105286629	-0.53844311588601	4.07644586945918	6.79376948557659	0.0268163933350508	0.139526993737842	0	0	0
LOC105284240	-0.899621481685562	1.56583927358725	6.78818667623022	0.02686510040135	0.139661253801937	0	0	0
LOC105282988	0.401796145478188	7.93320216616071	6.78685176839796	0.0268767628127686	0.139661253801937	0	1	0
LOC105277691	1.84488265350556	5.2476314356897	7.0170883757796	0.0268860333747189	0.139661253801937	0	1	0
LOC105278857	-0.957271182837848	4.61650130078053	7.01530047285237	0.0269007998660694	0.139662056012977	1	0	0
LOC105276305	0.300382834446689	6.95121535741741	6.78179146244387	0.0269210284692775	0.139691199842212	0	0	0
LOC105278367	0.333899592591977	3.96449083097357	6.77998754974071	0.026936830003431	0.139697352779595	0	0	0
LOC105276606	-0.328142814979754	7.5005079380308	6.76981112105411	0.0270261844188725	0.140084745485674	0	0	0
LOC105284056	0.452993699293522	4.1855414660329	6.76561745994939	0.0270631125726637	0.140162083503554	0	0	0
LOC105274733	0.698309077252711	7.60607926455375	6.88921125319457	0.0270704337881944	0.140162083503554	0	0	1
LOC105275468	-0.435563659511155	7.97415192817726	6.76219905513841	0.0270932597700986	0.140204318831945	0	0	0
LOC105278657	0.449580419737601	8.49301211080136	6.75538169440033	0.0271535055425915	0.140364380235435	0	0	0
LOC105284441	0.30663115738449	4.11690785478125	6.75537539174929	0.0271535613156852	0.140364380235435	0	0	0
LOC105286591	0.669605802644419	2.28984583382724	6.74952623969377	0.0272053818698682	0.140440423912278	1	0	0
LOC105287854	-0.306899056180262	4.26105121791502	6.74716155385314	0.0272263661783561	0.140440423912278	0	0	0
LOC113562717	0.501067683845267	2.97951522294302	6.74682361056179	0.0272293667182022	0.140440423912278	0	0	0
LOC109611401	0.296207009910027	6.64580095292283	6.74398285020064	0.027254605354739	0.140440423912278	1	0	0
LOC105280660	0.391692776054475	5.30021786423121	6.74247114175149	0.0272680477561938	0.140440423912278	1	0	0
LOC105278208	-0.401188126113363	6.55344917978056	6.74196415980484	0.0272725577551308	0.140440423912278	0	0	0
LOC105286349	0.2459280542024	5.44019505377432	6.7404892055109	0.0272856838176855	0.140440423912278	0	0	0
LOC105284867	0.637375714596922	6.50371440109348	6.86006264697176	0.0272994138036987	0.140440423912278	1	1	0
LOC105274674	0.341871684211819	7.37204460346946	6.738334003163	0.0273048775290088	0.140440423912278	0	0	0
LOC105277834	-0.768119445456126	1.87011267330357	6.73717491206817	0.0273152069525974	0.140440423912278	0	0	0
LOC105283962	-0.293308171741975	6.17923815514481	6.73339125832529	0.0273489589096645	0.140538359816437	0	0	0
LOC105282321	0.229183837825176	5.54619392644981	6.72401764470608	0.0274327962082535	0.140893426200154	0	0	0
LOC105278801	0.253938255917386	5.45149522087196	6.71628412674458	0.0275022016384157	0.141174029677754	0	0	0
LOC105281742	0.574259156224212	2.18779589565971	6.70472144774167	0.0276063740351334	0.141547141997685	0	0	0
LOC105281857	-1.11273258174273	2.81566039682601	6.77024953474453	0.0276169287709076	0.141547141997685	0	0	0
LOC105280469	0.241981651160398	5.7880066133067	6.70158116417392	0.0276347494170887	0.141547141997685	0	0	0
LOC105277264	0.594888102012345	1.88606293731942	6.69821745006583	0.0276651833432008	0.141547141997685	0	0	0
LOC105287210	-0.343494424361074	3.79000824158228	6.69809965801882	0.0276662498359157	0.141547141997685	0	0	0
LOC105276570	0.239176501920686	5.60946810745283	6.69719774650488	0.027674417439085	0.141547141997685	0	0	0
LOC113562400	0.88402182818133	1.19505777169442	6.69674121317184	0.0276785528765091	0.141547141997685	0	0	0
LOC105287547	-0.360719366155414	10.8856682047464	6.69352248880177	0.0277077306925853	0.141574433323615	1	0	0
LOC105279076	-2.18881083033648	1.08219894846974	6.86864003980203	0.0277135137841059	0.141574433323615	0	0	1
LOC105283177	-1.32138522983173	3.98052937174735	6.90914379063545	0.0277959229562607	0.141902373063664	0	0	0
LOC105279588	0.257501450473233	5.30668683889795	6.68255861888019	0.0278074016267255	0.141902373063664	0	0	0
LOC105278659	-0.951084166121217	2.08353981619374	6.67948241689208	0.027835445800644	0.141914124947357	0	0	0
LOC113563452	0.538483179164466	4.05837124631557	6.67864214484018	0.0278431121589793	0.141914124947357	1	1	1
LOC105283588	0.485698592974682	3.70832029360483	6.67694587408373	0.0278585962434678	0.141914124947357	1	1	0
LOC105278448	0.617018907094192	7.05893779610535	6.75620514143918	0.0278690952632547	0.141914124947357	1	0	0
LOC105284380	0.351835628938894	4.91819816080725	6.67232831130882	0.0279008002624125	0.141948179982674	0	0	0
LOC105277348	0.332927633469027	7.87117585078398	6.66967428641659	0.0279250932096991	0.141948179982674	0	0	0
LOC105275801	0.35606572845889	6.97240086470198	6.6676861644023	0.0279433079609486	0.141948179982674	0	0	0
LOC105280295	0.332426687448614	8.16368119727773	6.66756524497655	0.0279444162685213	0.141948179982674	0	0	0
LOC105275189	0.316712781610321	7.3912991046221	6.66695185747391	0.0279500392056279	0.141948179982674	0	0	0
LOC105282161	-2.01514247690108	1.49072476089409	6.85141989294495	0.0279766841215155	0.142008043990146	0	0	0
LOC105287831	-0.554483837243544	5.21627804565264	6.732391337199	0.0280070395764707	0.142086668934133	0	0	0
LOC105284223	-0.316856726606475	6.17611468863413	6.65778970295665	0.0280341941056933	0.142126214085021	0	0	0
LOC105287700	-0.295184550779768	5.06276703590111	6.65666193585734	0.0280445741540438	0.142126214085021	0	1	0
LOC105286328	0.265237908650441	5.32052101068755	6.65376639031047	0.0280712465339348	0.14218599595726	0	0	0
LOC105285980	-0.319056353425785	7.20416260136811	6.64674268357223	0.0281360748050683	0.142316444174421	0	0	0
LOC105282393	0.719496981945684	8.09338712163858	6.76472356491367	0.0281387374298791	0.142316444174421	0	0	0
LOC105283876	-0.359447561539391	5.13273436652157	6.64360541507812	0.0281650908117807	0.142316444174421	0	0	0
LOC105274489	0.353001465085086	7.85158674011528	6.64289746416672	0.0281716435861441	0.142316444174421	0	0	0
LOC105282994	-0.455175089349472	8.84620741176225	6.64288986783223	0.0281717139077379	0.142316444174421	0	0	0
LOC105283150	-0.660945263747009	9.62741500495352	6.64257299842753	0.0281863390690707	0.142316444174421	0	0	0
LOC105285837	0.489969123709851	3.25448013624144	6.63701616410521	0.028226153019867	0.142442223106594	0	0	0
LOC105281138	0.365272084851831	6.08736229908315	6.63442763697606	0.0282501851214089	0.142488268807613	0	1	1
LOC105276273	-0.697415709865711	2.99649025905493	6.63249415733625	0.0282681520660356	0.142503690636692	1	1	0
LOC105279805	-0.800699572037321	4.12595030201901	6.74716045623652	0.028302602272536	0.142591969467074	1	1	0
LOC105280819	0.317666716683276	6.84977387520042	6.62740599935225	0.0283155009466946	0.142591969467074	0	0	1
LOC105280495	0.352005241801293	5.61844705828197	6.61190680077198	0.0284603319646732	0.143182388425291	0	0	0
LOC105277575	0.420977696781384	5.35383735405109	6.61076356928071	0.0284710507065458	0.143182388425291	1	0	0
LOC105285546	-0.335977438755921	7.46184234683752	6.6100561580933	0.0284776857497885	0.143182388425291	0	0	0
LOC105279798	0.546527887988932	5.17691936312248	6.66934861700054	0.028536272241643	0.14334007908664	1	1	0
LOC113562273	-1.33517778792769	0.175001908078954	6.60352398898068	0.028539042739263	0.14334007908664	1	1	1
LOC105281295	-0.870725969875205	0.227034236476362	6.60142850706333	0.0285587600173804	0.14336377533935	0	0	0
LOC105280470	0.286500256149274	6.29680642546669	6.59948045370639	0.0285771050528298	0.143380561729631	0	0	0
LOC105282218	-0.378066139798731	6.60352766319931	6.59483117232257	0.0286209462479169	0.143525185853929	0	0	0
LOC105285621	0.382754664766896	4.1894548174739	6.59125822754978	0.0286546939625744	0.143619069163234	0	0	0
LOC105274510	-0.837409623845988	2.90815585933202	6.58751126630731	0.0286901377257473	0.143685029088227	0	0	0
LOC105277478	-0.520675157959718	5.91699401270727	6.64016049103635	0.0286979201223504	0.143685029088227	0	0	0
LOC105284225	-1.19356973206186	4.59392869050559	6.79730384056494	0.0287793909055444	0.144013680231664	1	0	0
LOC105283066	0.452549298672777	2.93828268939109	6.57659599180105	0.0287936956395387	0.144013680231664	0	0	0
LOC105282149	-0.513301690721208	3.52670604414621	6.56963221923872	0.0288600033595819	0.144269828509877	0	0	0
LOC105286265	0.353528386159758	5.13024209744437	6.56100817902014	0.0289423794303889	0.144605991947547	1	0	0
LOC105281360	-0.283624387035704	4.36738876993325	6.55374354176862	0.0290119943247105	0.1446195878173	0	0	0
LOC105285045	-0.384056484336647	6.42721284157599	6.5530215474546	0.0290189241914534	0.1446195878173	0	0	0
LOC105280944	0.586877263602812	9.40579400142492	6.55217666548695	0.0290270361384557	0.1446195878173	1	1	1
LOC105286106	0.252083443024733	5.5404211540733	6.55137653956685	0.0290347209327706	0.1446195878173	0	0	0
LOC105279727	-0.479187468933283	7.26219167231831	6.55098329632417	0.0290384987440494	0.1446195878173	1	0	0
LOC105288119	0.553502610052001	3.21726093918672	6.55079203970485	0.0290403363269263	0.1446195878173	0	0	0
LOC105276173	0.30726153072199	4.66095539588176	6.54968081233964	0.0290510157573986	0.1446195878173	0	0	0
LOC105287730	0.560322324384196	6.35852384852246	6.61192809722468	0.0291009226830686	0.144679421220117	0	0	0
LOC105274900	0.387398937501426	4.14427430859833	6.54381345848146	0.0291074837326696	0.144679421220117	0	0	0
LOC105274976	0.811797492483735	5.61209151599543	6.76094057119232	0.0291084460144679	0.144679421220117	0	0	0
LOC105284491	0.27616727187255	8.48736855496815	6.54097405125864	0.0291348587640127	0.144735436624965	1	0	0
LOC105275728	0.478692025784087	6.38265217534644	6.53936112899869	0.0291504231763846	0.144737529724615	0	0	0
LOC105278740	0.597700174869412	2.06407974413929	6.53752119328719	0.0291681906746522	0.144750553721872	0	0	0
LOC105282813	0.58734809853611	2.69928800899039	6.53310805680551	0.0292108606413936	0.144887081479211	0	0	0
LOC105286047	0.515016099306128	2.95839809198921	6.52872592674657	0.0292533065472472	0.145022356835368	0	0	0
LOC105280955	0.993067719155295	10.978688689822	6.65489749771337	0.0293341897939564	0.145347945075498	1	0	0
LOC105287622	-0.735123819444071	1.7882130197012	6.51571988548272	0.0293797307870358	0.145498169358802	0	0	1
LOC105282844	-1.43575970141908	1.44894178413014	6.53952400848182	0.0294101069982358	0.145533211666968	0	0	0
LOC105284328	0.789744079433191	2.30042554358366	6.51187229037997	0.0294172593576671	0.145533211666968	0	0	0
LOC105281332	-0.845515238916276	3.40328105279217	6.52416874621093	0.0295566868793671	0.146108979217935	0	0	0
LOC105279235	-0.918955441552418	5.44691521074517	6.71018904073142	0.0295755662619663	0.146108979217935	1	0	0
LOC105281309	-0.254855377757259	6.97695952198794	6.49464400109871	0.0295860226486314	0.146108979217935	0	0	0
LOC105285495	-0.523737407063922	4.43205121493084	6.49375247787051	0.0295947880064785	0.146108979217935	0	0	0
LOC105278050	-0.566147071534856	5.9115320842604	6.57622421832179	0.0296250697018881	0.146147327976391	0	0	0
LOC105283758	0.732936628458135	2.75256732849351	6.48972431893931	0.0296344321331077	0.146147327976391	0	0	0
LOC105288218	-0.335280408451002	6.71922358711201	6.48748962974282	0.0296564534610675	0.146147327976391	1	0	1
LOC105287560	0.262192685772228	5.92821432793362	6.48675288607399	0.0296637179613098	0.146147327976391	0	0	0
LOC105279163	-0.291788247945307	6.42353758091459	6.48297767545236	0.0297009768529102	0.146255505801193	0	0	0
LOC105276969	0.38304000886188	5.78237713768836	6.47935860630945	0.0297367486092349	0.146356252938757	0	0	0
LOC105278748	-0.98391442392413	3.84915399820777	6.65114614061032	0.0298002494782555	0.146593301344913	1	0	0
LOC105286699	-1.05174284459381	0.791674434360837	6.46972016804632	0.0298322752611251	0.146675353367199	0	0	0
LOC105286698	-0.467856869601897	3.32486123924271	6.46753303958135	0.0298540042627772	0.146706721204948	0	0	0
LOC105287636	-1.14301272387669	4.93478210695166	6.67735142623193	0.0298827808377748	0.146765067832757	0	0	0
LOC105287655	-0.583765254345646	9.09191502878665	6.46325244790342	0.0298965878918579	0.146765067832757	0	0	0
LOC105275158	1.02107478585865	4.21684035883335	6.67224337731987	0.0299309257852078	0.146800419727242	1	0	1
LOC113563675	-1.03928143261576	0.998515691319648	6.45944702936048	0.029934507014898	0.146800419727242	0	0	0
LOC105284078	0.473072856419359	5.08765653013194	6.45180712893515	0.0300108130665823	0.147071276441759	0	0	0
LOC105276544	-1.08974037102068	2.45730775790574	6.46206988545333	0.03003438977231	0.147071276441759	0	0	0
LOC105282475	-0.253954091794298	5.64237722272199	6.44863970937968	0.0300425186540184	0.147071276441759	0	0	0
LOC105283752	1.07037076591971	10.8918041285781	6.62383178493576	0.0300602540117712	0.147071276441759	1	0	0
LOC105275301	-0.926414291710551	5.19520737803347	6.65753948794524	0.0300700543773758	0.147071276441759	0	0	0
LOC105276034	-0.986871746351005	7.84266035458362	6.65627445970153	0.030082061670186	0.147071276441759	0	0	0
LOC105275538	-0.348832887779069	4.0490271963776	6.44302910444643	0.030098781188322	0.147077786604285	0	0	0
LOC105274451	-0.286004878800486	4.60654041390966	6.43957126219467	0.0301335204105565	0.147092973522293	1	1	1
LOC105279855	0.360378140547848	4.31073474333899	6.43898237645963	0.0301394415514707	0.147092973522293	0	0	0
LOC105282090	0.272474013851639	6.22236130502875	6.43812571653268	0.0301480576616627	0.147092973522293	0	0	1
LOC105283862	-0.305485762367338	5.40616393208274	6.43426506640975	0.0301869247893791	0.147207462824941	0	0	0
LOC105277786	0.359560003008486	6.82523228739047	6.43146076890128	0.0302151956099555	0.147270188495642	0	0	0
LOC105276584	0.292890126626721	4.67127955043427	6.42978849284471	0.0302320696947786	0.147277330347958	0	0	0
LOC105283623	-0.340387894436457	8.30798810343726	6.42630936290144	0.0302672128672166	0.147325467007153	0	0	0
LOC105274612	-0.299727772926881	7.1320172411578	6.42575882355145	0.0302727785312877	0.147325467007153	0	0	0
LOC105278386	-0.500804109917501	4.66468267134024	6.42242088923827	0.0303065501829326	0.147414761653165	0	0	0
LOC105275642	-0.417455195015758	4.46549193266824	6.4177395854835	0.0303539912881795	0.147570421532258	0	0	0
LOC105278895	-0.551102631226667	7.92814408460614	6.41728746980785	0.0303706545373242	0.147576368107649	0	0	0
LOC105280112	-0.801668770214426	1.90999798955557	6.41421078684488	0.0303898129276215	0.147576677648721	0	0	0
LOC105283645	-0.28458194394398	6.50835860109449	6.41305090404794	0.0304015984819348	0.147576677648721	0	0	0
LOC105284132	-1.1355419418656	4.3471948448182	6.61474331821105	0.0304795986324516	0.147880204938564	1	0	1
LOC105276042	0.357107728435495	5.80527519079092	6.40202096857745	0.0305139540929588	0.147971777382293	1	0	0
LOC105274958	0.473575669232146	7.02033417524052	6.39759923940819	0.030559138670404	0.148009492907278	0	0	0
LOC105280376	0.383543472673592	5.4522570464991	6.39746038195846	0.030560558949476	0.148009492907278	0	0	0
LOC105283797	-0.449521820189357	8.03855391386689	6.39671466196292	0.0305681878006871	0.148009492907278	0	0	0
LOC105276931	0.271772991339704	5.82866115982071	6.39287074322379	0.0306075488595203	0.148104898267442	0	0	0
LOC105276731	-0.569485098601815	5.05669124959816	6.46015872314744	0.0306244713151682	0.148104898267442	0	0	0
LOC105288238	0.469239335171213	3.74574967165329	6.39025414914354	0.0306343778902211	0.148104898267442	0	0	0
LOC105283079	0.548867766164436	5.35034150752602	6.45882153793977	0.0306758220819829	0.148171665440328	0	0	0
LOC105281824	0.373896817682467	4.48896711704557	6.38588967097317	0.0306791929175988	0.148171665440328	0	0	0
LOC105279749	0.408581368623788	5.27233887199713	6.38238027126507	0.0307152862234091	0.148259607508885	0	0	0
LOC105282704	-0.666125816544479	3.6286626014486	6.38091215080395	0.030730400928926	0.148259607508885	0	0	0
LOC105276232	0.383354622440618	6.17498677137518	6.37903282962853	0.0307497623752937	0.148259607508885	1	0	0
LOC105287411	0.656407199804095	7.21785640081196	6.49053059083676	0.0307594477600041	0.148259607508885	1	0	0
LOC105276602	0.337083787532443	7.17136474354679	6.37466068261033	0.0307948637424122	0.148355497807448	0	0	0
LOC105279337	-1.14613294062813	4.75186409635357	6.57546595238369	0.0308615959333418	0.148602082584826	1	0	0
LOC105280967	-0.22809426386552	5.77758327682708	6.36652088500177	0.0308790470833662	0.148611244724478	0	0	0
LOC113561479	-0.944143221659755	2.68916511517515	6.36322097758185	0.0309132557592106	0.148659616773076	0	0	0
LOC105286261	0.31124040238438	4.73095297128347	6.36129217822486	0.0309332722935434	0.148659616773076	0	0	0
LOC105278465	-0.896736884159565	2.63699582922442	6.36105273347055	0.0309357582927023	0.148659616773076	0	0	0
LOC105284875	0.534283376852819	4.76594724678481	6.37141609984132	0.0309560506472504	0.148682377932874	0	0	0
LOC105284624	-0.249943599991656	5.79999537382162	6.35660986967596	0.0309819301510845	0.148699405838718	1	0	0
LOC105276746	-0.336609922933421	4.48821805464238	6.3557658491241	0.0309907110724761	0.148699405838718	0	0	0
LOC105280652	-0.309519087840362	7.03013151522134	6.35008441174079	0.0310498984486855	0.14890864494357	1	0	0
LOC113563004	0.2826908563927	5.90439462574371	6.33935352458075	0.0311620681338374	0.149371638527191	0	0	0
LOC105284431	-0.828177142050166	1.02393741223441	6.33464327512772	0.0312114612152152	0.149533406664174	1	1	0
LOC105276638	0.806144192858404	8.51613443203308	6.48960792462963	0.0312427218483543	0.149548928136327	1	0	0
LOC113562061	-1.13996783325838	2.46568566831221	6.37246397477781	0.0312459938782429	0.149548928136327	0	0	0
LOC105280555	-0.371537214484743	7.08192937229713	6.32797130075375	0.0312815900205137	0.149596325480743	0	0	0
LOC105282464	-1.31470397821629	3.28631742752949	6.53207984243769	0.0312905067873845	0.149596325480743	0	0	0
[truncated: 7,559 more rows]
