# Supplementary material for: Behavioural individuality determines infection risk in clonal ant colonies
Source: Nat Commun. 2023 Aug 26;14:5233. doi: 10.1038/s41467-023-40983-7 (PMC10460416; doi:10.1038/s41467-023-40983-7)
Supplement: Supplementary file 5 — Supplementary Data 2 [file 41467_2023_40983_MOESM5_ESM.csv]

	logFC	logCPM	F	PValue	FDR
LOC105276628	-0.541555395366845	7.50506194868562	71.5957414200234	5.18920500366623e-06	0.0505584243507201
LOC105277056	-0.781248028343943	7.09483275807173	52.8360295907139	2.06469274954937e-05	0.0738440749800933
LOC105275236	-1.10981630855664	5.8442575344609	53.0195735354509	2.54152543869808e-05	0.0738440749800933
LOC105281340	-0.771567481289238	5.5685765367333	46.1197181541742	3.75673509310147e-05	0.0738440749800933
LOC105276962	-0.749279530273715	7.72420060596279	46.0275482858885	3.78959637586438e-05	0.0738440749800933
LOC105285597	-0.846617352312202	6.68550485480328	42.2795010716232	6.13945291413337e-05	0.0937566019984187
LOC105276495	-0.457677017713772	7.17074313753585	40.2673033896369	6.73607937995413e-05	0.0937566019984187
LOC105283119	-0.496586184848704	8.48453132315237	37.8991172480166	8.70257116338106e-05	0.101424224285708
LOC105285536	-0.7028126092927	8.21874252006545	37.4582255979699	9.36896252254304e-05	0.101424224285708
LOC105280121	-0.448426070181774	6.24242220794317	33.6912699862257	0.000141851558523737	0.138205973469677
LOC105286755	-0.388932494824857	7.83253469402079	30.4324588011255	0.000214280841487429	0.189794385328365
LOC105275544	-0.458080760787303	5.02431014918741	29.5351181425571	0.000241493460150958	0.196072565187565
LOC105280077	-0.391727088069497	5.66270442343508	22.8303935129812	0.000651476850983302	0.457421915194998
LOC105288064	-0.323865072747701	6.54149189035372	21.8907562682004	0.000761112317371836	0.457421915194998
LOC105284077	-0.693599223966735	7.04089924446368	22.5806489754453	0.000771039597526273	0.457421915194998
LOC105277318	-0.613607930684771	9.42983211817844	22.1276601446331	0.00078379332145181	0.457421915194998
LOC105282102	-0.60258723626237	4.62214241629373	21.4632305421294	0.000818213126614416	0.457421915194998
LOC105282005	0.27487975924654	6.4197873811522	21.2742262772204	0.000845077950683564	0.457421915194998
LOC105277137	-0.519185773916942	5.44185467973273	20.6434866074737	0.000942673733956884	0.48339316789168
LOC105277288	-0.421111634997376	6.52046855843911	20.3495124766154	0.00099272826328289	0.48360757345826
LOC105283927	-0.379256540975259	9.56899618162793	18.0206150976323	0.00152492353404871	0.707491904392218
LOC105277285	-0.512533919999064	5.18942640912175	17.3153196740125	0.00174945186922252	0.756211643841695
LOC105286952	-0.389334847771896	8.80483630477503	17.2131305281703	0.00178516553508765	0.756211643841695
LOC105286565	-0.853477726905444	3.98564446482841	17.0132832664678	0.00195745939136774	0.794646952087329
LOC105281153	1.07261179343989	0.222802680432277	16.3570198072354	0.00212124275343106	0.818656377477135
LOC105276211	0.502554826086506	3.51874473305231	16.2136775183441	0.0021846521414765	0.818656377477135
LOC105285665	-0.304009705406561	5.94348702814	15.9076926100929	0.00232774926155611	0.838296870628858
LOC105285273	-0.762858200377836	6.37456659624823	16.8141857555994	0.0024510946475705	0.838296870628858
LOC105275311	-0.504997221527919	6.70184671797971	15.508205983289	0.00265541824369737	0.838296870628858
LOC105277456	0.44338879626716	8.14947821285499	15.2378628253316	0.00270132020088033	0.838296870628858
LOC113563300	-0.535773533446762	9.62130051975821	15.3466169738702	0.00277774215650045	0.838296870628858
LOC105278208	-0.473231964930758	5.74234831510922	15.0355067760546	0.00280154535124698	0.838296870628858
LOC105279827	-0.253082908562015	6.47080780408845	14.9736172628765	0.00283935099361103	0.838296870628858
LOC105285430	0.288975191134427	8.23393119523656	14.7162507305828	0.00300325397148953	0.845715192370004
LOC105285071	-0.301390753757285	9.24043144870434	14.1283750537631	0.00342206136770266	0.845715192370004
LOC105285466	-0.448465860138671	6.96376043571276	13.9460201700799	0.0036183321860271	0.845715192370004
LOC105284500	-0.783646688449912	3.4293726136593	13.8655178612839	0.00363173526057669	0.845715192370004
LOC105274889	-0.264772782479759	7.77455227437284	13.7528712661389	0.00372627334474967	0.845715192370004
LOC105284200	0.265030159488266	8.75563691401347	13.731466571353	0.0037445683223833	0.845715192370004
LOC105277902	-0.275375917998107	5.71923820809974	13.6553505592095	0.00381050218470942	0.845715192370004
LOC105283669	-0.338741392197827	6.87929972343055	13.5777099863873	0.00387919231494	0.845715192370004
LOC105280575	0.240489031647523	5.62246856252989	13.4637070944676	0.0039827568231836	0.845715192370004
LOC105283008	-0.407064207449669	5.42081984920012	13.2625443638191	0.00417368696872095	0.845715192370004
LOC105287808	0.264491651234877	6.67717646150559	13.1758729270874	0.00425931398213745	0.845715192370004
LOC105281817	0.442675843337173	3.95218140762929	13.0974263822601	0.00433863283148283	0.845715192370004
LOC105286541	-0.346080463014585	7.42346789530241	13.0393055834331	0.00439854124225137	0.845715192370004
LOC105287581	-0.418974067196602	5.82261736494042	12.9558342364346	0.00448632090968446	0.845715192370004
LOC105284062	0.302692856370415	10.844144604958	12.7137194319961	0.00475304952336456	0.845715192370004
LOC105280511	-1.2341982064656	0.701759135193869	12.6588568725451	0.00481610189649017	0.845715192370004
LOC105281770	-0.258558122681465	6.97750374261249	12.6290132833724	0.00485082078369337	0.845715192370004
LOC105276176	-0.199774772141678	8.06413964086816	12.6116655970707	0.00487114008692439	0.845715192370004
LOC105277194	-0.367812542398047	5.31666168714908	12.4577606674609	0.00505594248288463	0.845715192370004
LOC105274588	-0.275083504536591	4.56207399351963	12.4460404771172	0.00507035645712497	0.845715192370004
LOC105280041	-0.337563725090874	7.22644485412239	12.2363437265219	0.0053367580438392	0.845715192370004
LOC105283157	-0.317438643376728	5.04670309670458	12.1760040965289	0.00541649744104448	0.845715192370004
LOC105286165	0.270503111990303	6.93441369195833	12.0242810649158	0.0056233895287173	0.845715192370004
LOC105277367	0.371035450664625	4.16104061503921	11.9980862015902	0.00566006038710964	0.845715192370004
LOC105276235	0.629613899056592	2.51755938956708	11.9432422064151	0.00573776955819748	0.845715192370004
LOC105274989	0.381530619478397	4.57383100497018	11.8844008741449	0.005822567798542	0.845715192370004
LOC113563616	0.846902323134171	3.35424675618634	11.8427757835291	0.00596991857603286	0.845715192370004
LOC105287562	-0.36807831350466	7.41412043091014	11.7690780857357	0.00599315828943606	0.845715192370004
LOC105285080	-0.409137907515459	5.29995866972759	11.7318053874034	0.00604956930448988	0.845715192370004
LOC105277613	2.66392245157479	0.737333431160902	12.1848734802866	0.00608310086784239	0.845715192370004
LOC105286777	3.5502269511113	2.49022577410974	13.5996192871305	0.00640134251216486	0.845715192370004
LOC105276174	-0.184492119597337	10.0141043049797	11.4023491145894	0.00657687840376024	0.845715192370004
LOC105280738	0.257067700838719	4.78440132694808	11.3824122862815	0.00661051950300843	0.845715192370004
LOC105279373	-2.30923877110066	0.532846208047057	11.6045933090445	0.00661843777720921	0.845715192370004
LOC105284080	-0.385982237385098	3.81754610021624	11.1950440004941	0.00693697136178551	0.845715192370004
LOC105283821	0.364592760242675	4.61991913347679	11.1928426662722	0.0069409201076642	0.845715192370004
LOC105275970	0.428004160054086	5.628431983914	11.1506556038785	0.00705296873347438	0.845715192370004
LOC105284239	-2.59913045995644	2.635357660891	12.6367646629154	0.00707012554818621	0.845715192370004
LOC105286231	-0.667415916124067	2.16765086894924	11.1098986272555	0.00709168716028207	0.845715192370004
LOC105284230	-0.378934861072394	5.30328783776034	11.0713108024282	0.00716316431871167	0.845715192370004
LOC105286592	-0.854326247846058	0.387972257389849	11.0058995830369	0.00728630984031575	0.845715192370004
LOC105284522	-0.288609398264929	5.18427160513622	10.9680267273563	0.00735877061123205	0.845715192370004
LOC105275362	-0.440701740562374	6.25840778413788	11.0862416754812	0.00737607007214891	0.845715192370004
LOC105288224	-0.482691331466389	3.0369026358525	10.9567016611695	0.00738060599787856	0.845715192370004
LOC105276973	1.34625883549388	0.567086917635505	10.8649453239116	0.00756041130549889	0.845715192370004
LOC105287655	-0.272728033361323	6.21601170861345	10.824313268897	0.00764170873016117	0.845715192370004
LOC105285396	0.246718575416237	5.62451053730728	10.8049695943538	0.00768077998249181	0.845715192370004
LOC105284162	-0.259680580288944	7.59797730399848	10.7683554560966	0.00775539267052378	0.845715192370004
LOC105281687	0.322521381374762	7.7679742925696	10.6765104254579	0.00794641309164256	0.845715192370004
LOC105283645	-0.449154419283633	7.31324514095952	10.7842133753409	0.00814500379270943	0.845715192370004
LOC105286557	0.28600889072419	9.37532242164838	10.4830825875777	0.00836748746022566	0.845715192370004
LOC105277203	0.239459646565001	5.71267763031844	10.4594986379858	0.00842063771932664	0.845715192370004
LOC105285834	0.404565001891287	5.26396081066592	10.4279124512615	0.00849245807167938	0.845715192370004
LOC105286129	0.304939311569297	4.25533410413794	10.4213872701625	0.00850738639529665	0.845715192370004
LOC105283185	0.434740247707399	3.83203365954252	10.3926705537015	0.00857345979664902	0.845715192370004
LOC105281609	0.36855849461344	5.12365765101552	10.2967151952836	0.00879875031324427	0.845715192370004
LOC105276789	0.241079765338162	5.29690378147548	10.2428178820421	0.00892840847782521	0.845715192370004
LOC105283580	0.948438267105054	0.325434060446743	10.238174651409	0.00893968535589758	0.845715192370004
LOC105286343	-0.25809171318417	8.07365937027389	10.2251850444731	0.00897132371836775	0.845715192370004
LOC105275609	0.307690527633637	4.14755182717368	10.2185148877378	0.00898762219725436	0.845715192370004
LOC105288080	-1.71792416927723	1.75085600805597	10.4408215078219	0.00902436713655199	0.845715192370004
LOC105284747	0.307196258073234	5.20886940637054	10.1492251843436	0.0091590499479705	0.845715192370004
LOC105279102	-0.823625184377902	0.704444056312236	10.145218902831	0.00916908120692267	0.845715192370004
LOC113561376	0.366155711808055	4.25521023595826	10.1446462078872	0.00917051624451376	0.845715192370004
LOC105285191	0.34488731897392	4.83082316612781	10.1161725861347	0.00924220537685215	0.845715192370004
LOC105281179	-0.554028212462661	5.38481157391193	10.3451775776543	0.00928734266797099	0.845715192370004
LOC105278970	0.591949293440583	2.35875127177081	10.0915221570334	0.00930481235990346	0.845715192370004
LOC105280090	-0.661401875227915	2.87832756222299	10.0458067596676	0.0094222724988684	0.845715192370004
LOC105281762	0.234573467181173	5.34712130841871	9.91920735013446	0.00975696258347281	0.845715192370004
LOC105284898	0.221412254084219	5.58569531084329	9.88980965233983	0.00983671108957394	0.845715192370004
LOC105277316	-0.740572710397449	4.84008632224687	10.3958733954419	0.00988474819252268	0.845715192370004
LOC105282371	0.396035309495771	5.25684579339995	9.84452983974628	0.00996107998365174	0.845715192370004
LOC105276637	-0.42614559849817	6.76554671337468	9.96755058340055	0.00996479994954918	0.845715192370004
LOC105274442	-0.211526538022277	7.62067317451399	9.78450004320733	0.0101288851929531	0.845715192370004
LOC105283626	0.541976553087079	3.24173375347306	9.64907000019934	0.0105200929889355	0.845715192370004
LOC105274845	0.324087752450536	5.66758215528234	9.62749381105825	0.0105840817751967	0.845715192370004
LOC105287661	0.258792545140459	4.85765873253689	9.62333078140354	0.0105964818538735	0.845715192370004
LOC105276034	-0.776909411329473	3.5221357260309	9.71170293206777	0.010642754713142	0.845715192370004
LOC105282150	-0.281078261385896	8.94264472821377	9.5845119976564	0.0107129519726847	0.845715192370004
LOC105278585	-2.06819117068502	3.95054050298226	11.3409978926684	0.0107595846159785	0.845715192370004
LOC105279728	0.30775057918061	4.44897386131852	9.52974614472822	0.0108798945388277	0.845715192370004
LOC105278540	-0.367343786551357	4.93445659949647	9.50423665299111	0.0109587207540983	0.845715192370004
LOC105279175	0.824117007412003	1.0960356760557	9.4744191431249	0.0110517302423721	0.845715192370004
LOC105285044	-2.64088729027318	3.08114680207903	11.025963545153	0.0110922454108304	0.845715192370004
LOC105281018	-0.275318282705377	10.8227335596376	9.45394390794727	0.0111161477586156	0.845715192370004
LOC105283128	-0.498717569947608	3.46808162162046	9.44379853234462	0.0111482333641919	0.845715192370004
LOC105286484	-0.468044683809451	4.54064021948739	9.44374024113735	0.011148418036195	0.845715192370004
LOC105278205	-1.16249244944908	4.59988390865727	10.6280471978181	0.0112259218991925	0.845715192370004
LOC105284047	0.280450378536321	4.7089952402124	9.36857974660864	0.0113896211091308	0.845715192370004
LOC105288182	-0.990725188026108	2.26107393197584	9.34866299215545	0.0114545848656608	0.845715192370004
LOC105284215	-0.259599623374099	4.67032124959978	9.34335109025169	0.011471986164919	0.845715192370004
LOC105285659	-0.25632149583587	8.76462463975335	9.34227112184802	0.0114755279250414	0.845715192370004
LOC105287456	0.234537081866747	5.20143463832387	9.29256865683303	0.0116399580550929	0.845715192370004
LOC105279405	-0.284576543144826	4.58469416289503	9.27274984695216	0.0117063128790694	0.845715192370004
LOC105287510	-0.234115146921686	8.55843627380762	9.2331306125505	0.0118403285133624	0.845715192370004
LOC105284261	-0.214694808433112	4.88127139468835	9.21371530423862	0.0119066752760154	0.845715192370004
LOC105276635	-0.357381864431325	5.97299349230092	9.20882917914363	0.0119234426332327	0.845715192370004
LOC105276871	0.218792065297364	9.12143664855662	9.19955210077662	0.0119553562443253	0.845715192370004
LOC105276092	0.547222103598107	2.61827594961033	9.19613304763935	0.0119671438345467	0.845715192370004
LOC105285145	0.296418245188621	4.65223330240509	9.13588535171549	0.012177164275257	0.845715192370004
LOC105285654	0.313470091116396	5.63359798447269	9.13551775460962	0.012178459232513	0.845715192370004
LOC105276851	0.213168843454656	5.82244603970165	9.13407793281212	0.0121835329763798	0.845715192370004
LOC105281033	-0.187599036259754	6.40615659639249	9.11553694994327	0.012249096494821	0.845715192370004
LOC105281377	-0.297422162559147	6.59548798280505	9.03369018933145	0.0125436348379563	0.845715192370004
LOC105286010	-0.665246491467338	3.12155843372617	9.0204002270812	0.0125922605183617	0.845715192370004
LOC105280261	-0.358437809020175	5.77709629960363	9.00803080639229	0.0126377218026882	0.845715192370004
LOC105274498	-0.387868900570008	8.32853660922857	9.09059756124274	0.0127078130603627	0.845715192370004
LOC105277054	0.278401793110156	5.10415323494635	8.96282187867544	0.0128055650020042	0.845715192370004
LOC105277545	-0.265576242529107	4.71989002953868	8.96031552065046	0.0128149482832214	0.845715192370004
LOC105280940	-0.2239670465802	7.49922012887711	8.92774137798102	0.0129376540573515	0.845715192370004
LOC105281534	0.426427408640215	4.12491492244894	8.91808743456705	0.0129742911654598	0.845715192370004
LOC105287823	0.178412426585549	6.54056119922675	8.90433169360026	0.0130267104861125	0.845715192370004
LOC105280928	-0.499101923435574	5.89662361060189	9.11943173199491	0.0130647911135829	0.845715192370004
LOC105276675	0.414873956683011	3.94079187977828	8.89348849457221	0.0130682104483813	0.845715192370004
LOC105284153	-0.742574703289656	6.89137103694736	9.73492617703225	0.0132289698500073	0.845715192370004
LOC105285614	-0.875816871271891	3.3785286505253	8.98781775217308	0.0133198702352621	0.845715192370004
LOC105280346	0.316517505829068	5.40764132653718	8.82565164912702	0.0133314798317966	0.845715192370004
LOC105285467	-0.214867431804644	7.9507668919224	8.82321227841866	0.013341065024592	0.845715192370004
LOC105275286	-0.386767495035364	4.56990458584475	8.79290484011515	0.013460848031405	0.845715192370004
LOC105287703	-0.212828295254006	8.6194870312498	8.73831503342514	0.0136798809694059	0.845715192370004
LOC105281112	0.33763110395358	5.27131777572712	8.73002554519646	0.0137135148844408	0.845715192370004
LOC105276445	0.257201263793582	6.75013517779906	8.70336064182176	0.0138223820752452	0.845715192370004
LOC105277098	0.347454690979781	4.79523517536879	8.6948448169571	0.0138573691833489	0.845715192370004
LOC105283410	0.473785814861521	2.93728770356339	8.6863164773913	0.0138925145099771	0.845715192370004
LOC105280731	-0.876412607924925	0.96137346597533	8.65884143952774	0.0140064706206966	0.845715192370004
LOC105277905	-0.429977826805376	2.84145007743472	8.65663289581971	0.0140156795576234	0.845715192370004
LOC105283051	0.225433360071867	4.81362934762894	8.65624755593988	0.0140172870505618	0.845715192370004
LOC105276480	-0.390396115773083	7.39769381464515	8.72653953243822	0.014170037233978	0.845715192370004
LOC105276939	-0.222448592233116	5.76360452852629	8.5976910098909	0.0142641614450684	0.845715192370004
LOC105278301	-0.22202455481115	4.73788686881442	8.57955282341407	0.0143416907822337	0.845715192370004
LOC105282922	-1.38023288334576	0.872442223824149	8.56500488807522	0.0144042406278745	0.845715192370004
LOC105278211	0.374129360484553	3.45236211850363	8.55662033698592	0.014440439667125	0.845715192370004
LOC105285199	-0.644586136250697	2.92782498817398	8.51441998169642	0.0146243038333579	0.845715192370004
LOC105275044	0.266312174334188	6.88581026479301	8.49180757568499	0.0147239833820296	0.845715192370004
LOC105276633	-0.962375631919962	0.187160933671985	8.46261746024569	0.0148538702504375	0.845715192370004
LOC105282169	-0.551174590449081	5.00101984373268	8.65142922836872	0.0148964883995277	0.845715192370004
LOC105283893	-0.831865213478981	0.239922735265252	8.44552635166725	0.0149305603389253	0.845715192370004
LOC105280125	-0.52961249114721	4.10275430017482	8.42924971087564	0.0150886041053677	0.845715192370004
LOC105285374	-0.218839014465068	8.062506595163	8.39842875407502	0.0151443723068145	0.845715192370004
LOC105282046	-0.491097711584209	3.99630111464403	8.30597381016424	0.0155749143113848	0.845715192370004
LOC105282183	-0.178816075863628	7.85888460974282	8.29784833906949	0.0156134526682295	0.845715192370004
LOC105285107	-0.491863773965002	2.30310349626593	8.25387952698273	0.0158239951283191	0.845715192370004
LOC105279756	0.271738482674467	10.0049299391593	8.24452526129677	0.0158692274971185	0.845715192370004
LOC113563231	-0.437968999793742	3.21613457396007	8.24331422181996	0.0158750948286285	0.845715192370004
LOC105279738	-0.242045207553618	5.55696642757328	8.22028334001532	0.015987175215143	0.845715192370004
LOC105287563	-0.362123676382411	4.2644407055772	8.1880837088954	0.0161454770953246	0.845715192370004
LOC105281818	-0.762673981825075	1.22560785206613	8.17565003701971	0.0162071089744549	0.845715192370004
LOC105284725	-0.749375858758448	0.654358612779249	8.12058734880033	0.0164834755043056	0.845715192370004
LOC105282362	-0.22524391917756	7.5035886373079	8.10428699713637	0.0165663753453186	0.845715192370004
LOC105274802	-0.23925059614496	9.34209515951251	8.10421240351876	0.0165667558638839	0.845715192370004
LOC105282416	-0.596235004558448	6.74880601042214	8.60131150246748	0.0165682867683656	0.845715192370004
LOC113561427	0.694537655733141	2.02831748813532	8.10064915183459	0.0165849450669062	0.845715192370004
LOC105284475	-0.239833796499165	4.57048183070585	8.03593849660604	0.0169194940946501	0.845715192370004
LOC105287222	0.393955953244367	5.45293086539051	8.05040200211293	0.0170803920409894	0.845715192370004
LOC105277903	-0.249243422072034	5.95416382834889	7.9801881385867	0.01721425555733	0.845715192370004
LOC105283351	-1.01513375850968	-0.114688840366417	7.97970289679507	0.0172168481438756	0.845715192370004
LOC105279632	-0.450201399144616	5.38105289678241	8.10049276275441	0.0172215801566977	0.845715192370004
LOC105280019	-0.659111278977248	1.37328452876181	7.95868807318445	0.0173295804070325	0.845715192370004
LOC105284284	0.405132457634551	9.32364570583703	8.08798933243793	0.0173455450445369	0.845715192370004
LOC105279046	-0.237173770128923	5.55066380387469	7.95298777346945	0.0173603123703964	0.845715192370004
LOC105283043	0.384102976765882	4.91957938856614	7.92237750707418	0.01752646865436	0.845715192370004
LOC105278655	-0.253260603523547	8.8052563826482	7.8967620851298	0.0176669866859832	0.845715192370004
LOC105277492	-0.263405338021456	4.89085627528109	7.88075619326518	0.0177554791672151	0.845715192370004
LOC113563244	0.198435684809195	7.03758740029626	7.8781224064914	0.0177700918265564	0.845715192370004
LOC105283114	-0.231706403370892	4.95814412443572	7.86946699368875	0.0178182155754033	0.845715192370004
LOC105280388	0.269441061262745	4.17160386512423	7.86018594670957	0.0178699924183383	0.845715192370004
LOC113562550	-0.462653193104868	3.00063782055324	7.84482785964308	0.0179560705167198	0.845715192370004
LOC105282482	1.06421469808324	0.194226806906855	7.82473047179083	0.0180694671829864	0.845715192370004
LOC105288021	0.256577237319426	5.64013979573796	7.82076845074324	0.0180919240546203	0.845715192370004
LOC105276725	0.201624882560107	7.01157516095406	7.81921498737589	0.0181007383169854	0.845715192370004
LOC105277030	-0.283000986086489	4.94655666348457	7.77693580094615	0.0183426273954348	0.845715192370004
LOC105275358	0.226997031302442	8.4399280193769	7.77479642225173	0.0183549705058919	0.845715192370004
LOC105276525	0.268472804514586	9.58198697813813	7.74644461503885	0.0185194950670954	0.845715192370004
LOC105279565	0.303130539062113	6.64420106270744	7.7252221230777	0.0186438126809161	0.845715192370004
LOC113561634	0.858286607544392	0.528542313265119	7.69441099507799	0.0188260943241374	0.845715192370004
LOC105275114	-0.194623197396993	6.80078828524826	7.68180777586544	0.0189012749277001	0.845715192370004
LOC105280258	0.628930068460646	1.53390082778253	7.65260856993436	0.0190768490830409	0.845715192370004
LOC105282748	0.384484537252923	3.73833768800733	7.63719114371941	0.0191703468322482	0.845715192370004
LOC105280503	-1.45484521680984	5.44973437765683	8.96198449970192	0.0191876095069708	0.845715192370004
LOC105282992	-0.517760241235204	2.58860885023801	7.61295599412268	0.0193184384882218	0.845715192370004
LOC105274937	-0.459423544442721	5.24068927323478	7.72040850407254	0.0193848094484018	0.845715192370004
LOC105281753	0.215888146232442	10.0577924932293	7.59975803384487	0.0193996662730029	0.845715192370004
LOC105277882	-0.197927148894596	5.69565871019488	7.58896349084996	0.0194664083919884	0.845715192370004
LOC105284408	0.289718160027775	3.8933344835755	7.57083406099998	0.0195791259417415	0.845715192370004
LOC105284110	0.262450431435074	4.26701086494212	7.52806242550643	0.0198481878980272	0.845715192370004
LOC105277132	0.480871462641191	3.68890122278964	7.50591880647128	0.0199892375297802	0.845715192370004
LOC105283199	-0.207818235719328	8.33700343853848	7.50153807756599	0.0200172848190612	0.845715192370004
LOC105279471	-0.336451080300397	3.61162977132614	7.48004612829232	0.020155575125226	0.845715192370004
LOC105274949	-1.44072263460192	3.88237650474988	8.39434846399606	0.020200676641529	0.845715192370004
LOC105286659	-2.45716404679892	2.72304480958235	8.43264469211187	0.0202627917876038	0.845715192370004
LOC105280082	-0.548773811759994	7.7952942265614	7.86276864335394	0.0204503010320179	0.845715192370004
LOC105287283	0.247737930677301	7.36894238624723	7.38761547544107	0.0207636205123198	0.845715192370004
LOC105276844	0.871051968976641	0.142542187146805	7.36838397622859	0.0208929006302958	0.845715192370004
LOC105285918	0.436693063715192	4.21363938516668	7.36242168508121	0.0209331781068961	0.845715192370004
LOC105285602	-0.241255637400068	5.35535051112968	7.34671164630933	0.0210397547749184	0.845715192370004
LOC105274910	-0.211530020214907	7.04452019815211	7.32523504964378	0.0211865132167307	0.845715192370004
LOC105281506	0.281024798476041	4.29830127042487	7.30732449752545	0.0213098490299817	0.845715192370004
LOC105281928	-0.493716016082614	3.2433482334763	7.30724865117712	0.0213103731636042	0.845715192370004
LOC105277865	-0.206403707915951	7.33793066875191	7.29610642246026	0.0213875404840002	0.845715192370004
LOC105279476	0.211438417435629	5.29246971033061	7.29293643429946	0.02140955635056	0.845715192370004
LOC105275183	-0.267723239204104	3.75094152011617	7.29249120552924	0.0214126506966133	0.845715192370004
LOC105278719	0.19492801874878	6.58748711585952	7.27504820765272	0.0215343057422017	0.845715192370004
LOC105281338	0.261638053831381	4.45332469359124	7.26892405064445	0.0215772160407682	0.845715192370004
LOC105282823	-0.186058351041543	6.1871606986234	7.21714827352989	0.021944150675778	0.845715192370004
LOC105277211	-0.698256147753449	3.22187243857645	7.2350560284195	0.0220246459033473	0.845715192370004
LOC105281376	-0.615715404621966	2.23871403679144	7.20134050890133	0.0220576782478147	0.845715192370004
LOC105284925	-0.235784291095754	5.66696859981511	7.20064871723541	0.0220626627044205	0.845715192370004
LOC105276469	-0.17552428052665	8.03420670127012	7.17157882845296	0.0222733500700706	0.845715192370004
LOC105280854	0.294237305467583	5.02540206878421	7.144904176141	0.0224688184936411	0.845715192370004
LOC105287809	0.26643354419428	4.4552082220142	7.14450357546108	0.0224717697964228	0.845715192370004
LOC105277857	-0.289194270171887	5.48637301186085	7.13356037895942	0.0225525718023088	0.845715192370004
LOC105286228	-0.509010835001281	3.6932992151989	7.1174022057498	0.0226725224893141	0.845715192370004
LOC105288092	-0.637777472956171	1.92285509898517	7.11655375706913	0.0226788422371719	0.845715192370004
LOC105283581	-0.269810290847092	6.46532871601196	7.11508936010727	0.022689754937815	0.845715192370004
LOC105279540	0.261802959319452	4.15588489566637	7.10651640716951	0.0227537680560105	0.845715192370004
LOC105276108	-0.231517215195156	6.05746924787534	7.07946049930223	0.0229572263480252	0.845715192370004
LOC105287006	-0.461423367057928	3.21744154030358	7.06820666754107	0.0230425009601792	0.845715192370004
LOC105287001	0.517374809433419	4.92700409072234	7.21343444901785	0.0231475913487156	0.845715192370004
LOC113563124	-0.477174411766271	2.24877668221441	7.0398898058944	0.0232587670903498	0.845715192370004
LOC105281634	-1.31324720608791	3.47440360730927	7.64839253063738	0.0232686016727393	0.845715192370004
LOC105286412	-0.157083105948013	9.15631782595145	7.01583602553986	0.0234444030426083	0.845715192370004
LOC105280684	-0.191571383350927	8.66007447374347	7.01282551503583	0.0234677625944238	0.845715192370004
LOC105286483	-1.36299107782798	0.491703497458006	7.00396596973074	0.0235366700732319	0.845715192370004
LOC105281412	0.223525368090898	5.17494685967095	6.99433422907789	0.0236118610448665	0.845715192370004
LOC105281898	-0.421654322596215	5.36222456172113	7.08600312212997	0.0236455283635315	0.845715192370004
LOC105282477	-0.277330309093444	5.57965831918315	6.983475871917	0.0236969760083767	0.845715192370004
LOC105287773	0.261409419611882	6.80401814706616	6.9809225828299	0.0237170441761254	0.845715192370004
LOC105274630	0.538068360425225	4.2373672025489	7.05055876114517	0.0238555289765312	0.845715192370004
LOC105284788	-0.447943029960645	4.11546166391485	6.95983018602591	0.023883612671161	0.845715192370004
LOC105280527	-0.221499979500056	5.12470885869999	6.95916293858422	0.0238889050075874	0.845715192370004
LOC105276278	0.288246706924419	6.28189700098027	6.9583219712189	0.0238955772387103	0.845715192370004
LOC105276756	0.490652860438878	3.87631956620843	6.94190050402305	0.0240263175212139	0.845715192370004
LOC113563186	0.256099157820054	3.95473348340585	6.93117429364938	0.0241121815673498	0.845715192370004
LOC105279371	-2.51622095323031	2.43767935946256	7.75819904342193	0.0242185807151062	0.845715192370004
LOC105278362	-0.876746969494653	3.46755467726526	7.11499527942824	0.0242732281606147	0.845715192370004
LOC105287962	-0.183954717994656	7.0346899748345	6.90263124320778	0.0243424834463446	0.845715192370004
LOC105277243	0.348814071116758	6.44026887550701	6.94954313261092	0.0244374940940917	0.845715192370004
LOC105281019	0.254006838355316	5.05773657945632	6.8888579670535	0.0244545648218904	0.845715192370004
LOC105284331	0.174261948952002	5.32766870791935	6.88883620416222	0.0244547424124902	0.845715192370004
LOC105285478	0.146638835335814	6.72037823232222	6.87763195572162	0.0245463792110824	0.845715192370004
LOC105279878	-0.763937581368097	-0.180531082620911	6.875131963891	0.0245668826328141	0.845715192370004
LOC105284411	-0.214573410910346	5.10406285395802	6.84795706157169	0.0247910957311464	0.845715192370004
LOC105286142	0.235048229232582	5.06085151020448	6.84662878719458	0.0248021182485216	0.845715192370004
LOC105282797	-0.266297106865344	4.22668285445985	6.84572103878158	0.0248096544920876	0.845715192370004
LOC105287874	-0.25739468628314	8.18727317749071	6.8375760463193	0.0248773992648135	0.845715192370004
LOC105278671	0.16482360928202	7.28412769344966	6.81028901313482	0.0251059905650189	0.845715192370004
LOC113563593	0.808084241967724	0.753145391844122	6.78727397039327	0.0253007708438402	0.845715192370004
LOC105274922	0.174774269652499	8.73377054907119	6.77577302094036	0.0253987898743989	0.845715192370004
LOC105282267	0.534342068717636	4.66884345059831	6.92146021740279	0.0254203837062544	0.845715192370004
LOC105283653	-0.853038420469643	0.128331757395074	6.77310639512131	0.0254215822345735	0.845715192370004
LOC105281776	-0.181639332921422	6.59913287865231	6.75351614814102	0.0255897857266523	0.845715192370004
LOC105284852	0.245740352967249	6.61858757148584	6.74777872715131	0.0256393022808627	0.845715192370004
LOC105281979	0.802393612180257	0.452618302491347	6.73054902128684	0.0257887004978997	0.845715192370004
LOC105278009	-0.225013051411153	7.67004551089464	6.72736517826052	0.0258164226233226	0.845715192370004
LOC105276821	-0.267628321221325	5.86018667682735	6.72344840170652	0.0258505759511188	0.845715192370004
LOC105278472	-0.685117377006266	1.9652084102109	6.70508056033269	0.0260114698923387	0.845715192370004
LOC105274837	-0.559053159725783	3.79943863800218	6.73139383948489	0.026178044112194	0.845715192370004
LOC105277082	-0.223669663965821	10.9791147676785	6.67913570474905	0.0262408039488343	0.845715192370004
LOC105274772	-1.10255754685574	-0.0774939660480514	6.66251133325514	0.0263890376571777	0.845715192370004
LOC105288106	-0.33947711298651	3.56770846087825	6.64224395732136	0.0265711274403142	0.845715192370004
LOC105285880	0.1823296969858	6.76414498015622	6.61953343103065	0.0267769766912106	0.845715192370004
LOC105284351	-0.316976625103496	3.51437098190701	6.60153292872707	0.0269415059715436	0.845715192370004
LOC105284245	-0.407456953152611	3.46677905170512	6.60001322329189	0.026955452392301	0.845715192370004
LOC105275549	-0.651081773402274	2.6286645563601	6.59238464752249	0.0270255923831344	0.845715192370004
LOC105278496	0.282409867618262	6.22460531186962	6.58644543998315	0.0270803526274733	0.845715192370004
LOC105277421	0.259750412500865	4.0312186052234	6.58233026241069	0.0271183738394524	0.845715192370004
LOC105282973	-0.170774820163401	5.8796183321003	6.57651106412793	0.0271722492693621	0.845715192370004
LOC105275454	-0.263463953875123	4.59914730122505	6.57361908189362	0.0271990720593231	0.845715192370004
LOC105277283	-0.341804555591607	7.60921238902257	6.64350738532268	0.0272926932617921	0.845715192370004
LOC105274573	-0.282344433347275	5.91103141048723	6.54900453819738	0.0274286708242789	0.845715192370004
LOC105285007	0.376044048965752	3.45684570291213	6.52306879751763	0.0276731363274395	0.845715192370004
LOC105284889	-1.69893479995837	0.770840112201947	6.62623005200643	0.0276742012455897	0.845715192370004
LOC105285570	-2.19252862465184	5.34400943059279	7.68448900554729	0.0276768095871479	0.845715192370004
LOC105283179	-0.396719998029216	3.59353708219084	6.52245768769374	0.0276789282656315	0.845715192370004
LOC105277654	-0.237791084779419	8.27805436177292	6.51055366549869	0.027792044677329	0.845715192370004
LOC105278297	-0.305556688267376	3.59155687272955	6.50505767255131	0.0278444584038275	0.845715192370004
LOC105288109	-0.267860710299533	4.06182316345115	6.49761842732911	0.0279155951043327	0.845715192370004
LOC105287412	0.199016797294844	7.11953388937676	6.49340514358316	0.0279559815999788	0.845715192370004
LOC105285902	-0.164713965753389	6.07248540582582	6.49127346321854	0.0279764417987501	0.845715192370004
LOC105286507	0.306114172193865	5.44015857230632	6.47023547085974	0.0281793431260521	0.845715192370004
LOC105280557	0.173700262085584	4.91464075563354	6.45084328660355	0.0283679513415285	0.845715192370004
LOC105278202	-0.305366784244561	5.46290142275454	6.43880937029008	0.0284857617827465	0.845715192370004
LOC105285628	-0.272611630292315	3.94723032473263	6.43106204599899	0.0285619205665457	0.845715192370004
LOC105277848	-0.346638283754208	4.96833669956403	6.43101905806427	0.0285623438396199	0.845715192370004
LOC105279508	0.19652155123633	6.17244440130509	6.42745137827731	0.0285974988537466	0.845715192370004
LOC105283844	-0.330615356262731	3.86152377874024	6.42102282611451	0.0286609765363729	0.845715192370004
LOC105277650	-0.438719866071508	2.35499276331363	6.40945492436149	0.0287756321912404	0.845715192370004
LOC105286339	0.178252727788576	5.63251767157562	6.39272014139863	0.0289424842054791	0.845715192370004
LOC105283562	-2.62266268049332	1.07049544063723	6.84877304747402	0.0290026502376158	0.845715192370004
LOC105287052	0.509407054829121	2.90584976515062	6.38018500072563	0.0290682321336159	0.845715192370004
LOC105286164	-0.191284879087146	6.63074460177443	6.37781587969355	0.0290920725755083	0.845715192370004
LOC109610840	-0.41982753472403	4.61422513778647	6.40136505497288	0.0293154010423479	0.845715192370004
LOC105282079	-0.652726886740757	2.30795369382562	6.34080212815634	0.0294676350185294	0.845715192370004
LOC105282918	0.256876005873978	5.63197871078215	6.33753002074882	0.0295011173913374	0.845715192370004
LOC105280973	-0.355137958935777	4.59346470045001	6.33685523048689	0.0295080280235293	0.845715192370004
LOC105284108	0.77686473416346	3.75072257263033	6.5404636295289	0.0295174439444004	0.845715192370004
LOC105286004	0.876728850888707	2.37909249309497	6.35068878266191	0.0296137172958595	0.845715192370004
LOC105280305	0.348832222204949	5.06463575680295	6.32606807220933	0.029646041527279	0.845715192370004
LOC105284610	0.172797172490994	6.97391781880731	6.3233454200421	0.0296467976336422	0.845715192370004
LOC105284598	0.950028858236628	0.149548754876032	6.31931775694909	0.029688321737317	0.845715192370004
LOC105278481	0.226986193393101	7.7020852335124	6.31535628934449	0.0297292321332419	0.845715192370004
LOC113562389	-0.679881125448974	1.1239335139818	6.30774029762537	0.0298080751306652	0.845715192370004
LOC105281029	-0.662570046103195	0.937522009759687	6.3030701086123	0.0298565476127601	0.845715192370004
LOC105274740	0.967663764858975	-0.211101731566609	6.28760472494912	0.0300177479880699	0.845715192370004
LOC105278274	0.270242811020391	5.37669846085337	6.28691219052797	0.0300249911193651	0.845715192370004
LOC105279674	0.748238875326315	0.911150033466959	6.28478433262649	0.0300472593730761	0.845715192370004
LOC105281832	0.203107765735536	6.33092068370531	6.27596201033051	0.0301397996403793	0.845715192370004
LOC105275777	-0.168831690982757	6.58949379528473	6.27434546372766	0.0301567935499381	0.845715192370004
LOC105287609	0.272866328356165	4.87285642455759	6.26965295398506	0.0302061892601826	0.845715192370004
LOC105281065	-0.1866738907184	7.23233499355055	6.25968925642049	0.030311397621322	0.845715192370004
LOC105280285	0.248787454779338	4.51219327110606	6.25105731960499	0.0304029028653246	0.845715192370004
LOC105276958	-0.420298138847845	4.21877387558332	6.23896439362745	0.0305316609655356	0.845715192370004
LOC113562707	0.302693271692954	3.17727313133921	6.2336521273579	0.0305884315990928	0.845715192370004
LOC105280194	0.300646076550348	5.44364974462751	6.22172963517123	0.0307163102331962	0.845715192370004
LOC105284727	0.351786859049829	4.7757717683991	6.20779167120038	0.0308666289871845	0.845715192370004
LOC105278327	-0.150846486775803	7.8536168101775	6.18503138374978	0.031114016769828	0.845715192370004
LOC105286126	-0.211196738526671	7.58310306383098	6.18493191901327	0.0311151031427499	0.845715192370004
LOC105282100	-0.163453415656249	6.25524058622832	6.17798466396375	0.0311910962913455	0.845715192370004
LOC105278154	-0.509608733104435	2.75046420059559	6.17160184993064	0.0312611136518032	0.845715192370004
LOC105282630	-0.20630896891684	7.99571051196717	6.16982007173965	0.0312806931781549	0.845715192370004
LOC105278701	0.19395187357925	6.21507601648071	6.16119125001017	0.0313757237957873	0.845715192370004
LOC105280704	0.250982715317599	5.63891937611716	6.15470943948655	0.0314473393029256	0.845715192370004
LOC105287637	-0.175610716829296	9.32011057753456	6.13873771376453	0.0316246535056245	0.845715192370004
LOC105275654	0.297552319349465	4.34609912419469	6.12581934951876	0.031768957379673	0.845715192370004
LOC105283398	-0.544719387664297	1.0764038527482	6.12149451920535	0.0318174459610759	0.845715192370004
LOC105287749	-0.204779560959096	8.78658308248316	6.1205588385194	0.0318279483114677	0.845715192370004
LOC105284762	-0.330208331644007	6.1077431251174	6.15905172088569	0.0319188345459781	0.845715192370004
LOC105286108	0.335630871883888	7.29882702889871	6.18577314739754	0.0319574081146144	0.845715192370004
LOC105286322	-0.193407618521331	6.64778652482829	6.09792604629405	0.0320832706823531	0.845715192370004
LOC105282419	0.343360917314901	4.80596501659256	6.08444619019947	0.0322365184397543	0.845715192370004
LOC105287282	0.182546694247805	5.62178162196281	6.084318021072	0.0322379798049258	0.845715192370004
LOC105284785	-1.68564539253528	1.8563067650254	6.36002304527264	0.0322876704545732	0.845715192370004
LOC105281564	-0.148765305087156	7.69590343088742	6.07731848676255	0.0323179095942217	0.845715192370004
LOC109611452	0.194266872210656	5.52110475821835	6.06056825069871	0.0325101635237637	0.845715192370004
LOC105280195	0.249351057565139	7.09482074076441	6.05713380493303	0.0325497542149367	0.845715192370004
LOC105278895	-1.11373725773178	2.59078348023789	6.19140261740536	0.0327938071961495	0.845715192370004
LOC105286101	-0.393865246810536	4.01769677709669	6.01712814696357	0.0330152569536087	0.845715192370004
LOC105282112	0.202444925099288	7.84155897666751	6.00917099819619	0.0331088063566856	0.845715192370004
LOC105281899	0.260952941722576	3.82638476945965	5.9823468517472	0.0334265469653798	0.845715192370004
LOC105284463	0.196225857121632	6.39283350440602	5.98201609504947	0.0334304879202058	0.845715192370004
LOC105285449	-0.412142294774478	4.00770795878985	5.97745629136569	0.0334848753313522	0.845715192370004
LOC105275872	0.269049811245239	4.23072378053878	5.96724394490964	0.0336070739105307	0.845715192370004
LOC105281664	-0.185324135646286	5.12711025504505	5.95623878446279	0.0337393654858257	0.845715192370004
LOC105280308	0.310608615026746	4.34214958227763	5.93711484349973	0.0339707585075895	0.845715192370004
LOC105283079	0.268140082158633	5.21565308880534	5.92866355408322	0.0340736296046427	0.845715192370004
LOC105277391	0.159516493099714	5.52429696003234	5.92543453574116	0.0341130337861602	0.845715192370004
LOC105284716	-0.160871468116567	8.28260120629502	5.92421265612624	0.0341279589846373	0.845715192370004
LOC105284775	0.358939016318238	6.41903266789845	5.98964462356686	0.0342965345271334	0.845715192370004
LOC113562906	2.21550245043281	0.784735485337192	6.18263160975695	0.0344621580755902	0.845715192370004
LOC105280393	0.287004481175449	4.93178002466361	5.89537938506692	0.0344824674687097	0.845715192370004
LOC105275771	0.169205672219829	7.33995145216212	5.89418970138044	0.03449719055792	0.845715192370004
LOC105278693	-0.642598041291957	0.952379538085378	5.8722106978604	0.0347705725824071	0.845715192370004
LOC105279302	0.38207267699856	2.99366327924453	5.86519587655694	0.0348583784518381	0.845715192370004
LOC105274973	-0.238006658096406	11.1956890733366	5.8638940813909	0.0348747028764135	0.845715192370004
LOC105287926	0.19655480390731	6.9335284524914	5.86168679967334	0.0349024032596727	0.845715192370004
LOC105274906	-0.992417885427333	1.09009536490711	5.85035049751717	0.0350450903708684	0.845715192370004
LOC105274926	0.320762861435658	7.19415032794705	5.8933782414655	0.035146383762526	0.845715192370004
LOC105282137	0.21907868768937	4.50857115440001	5.84057874044204	0.0351686537307292	0.845715192370004
LOC105280370	0.24042495435881	6.01974965452561	5.83773176729233	0.0352047530345302	0.845715192370004
LOC105277471	-0.705506013735974	0.968469019393967	5.83759693563687	0.0352064638006806	0.845715192370004
LOC113563601	-0.622844758504716	1.29349281900608	5.83227873142595	0.0352740226429849	0.845715192370004
LOC105287465	0.152616301105079	7.48047542670912	5.82244993255029	0.0353992958513905	0.845715192370004
LOC105275082	-1.8225915554172	2.84395498081062	6.40542468638118	0.0354118898279285	0.845715192370004
LOC105287831	-0.131760716597535	7.72863686818756	5.81504778220722	0.0354939969499708	0.845715192370004
LOC105279722	-0.192738301785572	7.89102945927907	5.8139189595028	0.0355084658258501	0.845715192370004
LOC105282111	0.359588901402921	3.7818675813305	5.81011198862653	0.035557315164714	0.845715192370004
LOC105284659	-0.219500137204985	5.78738240652473	5.80983194413204	0.0355609117916018	0.845715192370004
LOC105278711	-0.165199324517686	8.85767118410441	5.80793652581781	0.0355852663727839	0.845715192370004
LOC105275198	0.156893570303316	5.84679696882832	5.80153531607084	0.0356676665792715	0.845715192370004
LOC105283190	0.325773791448847	4.72905227952652	5.79473292133769	0.0357554852142159	0.845715192370004
LOC105278764	-0.451655262840735	5.80356183496671	5.96642217589988	0.0357982330832912	0.845715192370004
LOC105278199	0.168907252371356	8.23447721388056	5.77822730136984	0.0359696662814089	0.845715192370004
LOC105282554	0.231565126192767	6.24298706426156	5.77649752139822	0.0359922024473885	0.845715192370004
LOC105278452	-0.165578095663018	7.6499515348741	5.77469942902418	0.0360156467948924	0.845715192370004
LOC113563560	0.545248848167096	5.83792502225612	6.0600203061406	0.0360609862173918	0.845715192370004
LOC113562790	-0.726723517850981	5.10418851064555	6.20846766220397	0.036096867335178	0.845715192370004
LOC105278712	-0.217039288765299	5.07987153756469	5.76513194255659	0.0361407044700694	0.845715192370004
LOC105275099	0.613762252157586	1.07371662678893	5.76017523796595	0.0362057015402162	0.845715192370004
LOC105282601	1.31451620747287	0.428114053933641	5.77109645251477	0.0362378720702306	0.845715192370004
LOC105276543	0.656369525352786	2.68416140604964	5.75638399116214	0.0362555118770942	0.845715192370004
LOC105277628	0.171644436048194	4.69247385586361	5.7544700868238	0.0362806888465288	0.845715192370004
LOC105274658	0.239427373285338	5.69325933919172	5.74795754019294	0.0363665191573404	0.845715192370004
LOC105275142	-0.382931317688556	3.91450231423433	5.74335483266268	0.036427328085368	0.845715192370004
LOC105284894	0.273095205019385	4.91102995488804	5.73397785556923	0.0365515952175114	0.845715192370004
LOC105285353	0.174539537217885	5.27502311110267	5.73253918320319	0.0365707065767998	0.845715192370004
LOC105284791	-0.383763930015807	5.17117387570755	5.77512329924017	0.0366646317201958	0.845715192370004
LOC105282962	-0.268878778698193	11.0184771758773	5.71268178669799	0.0368357372302128	0.845715192370004
LOC105277282	-0.328176338109908	7.71097610853246	5.78479226185079	0.0368365353181346	0.845715192370004
LOC105287744	-3.14633459281561	0.976451970787076	6.21284290291941	0.0369147461525035	0.845715192370004
LOC105277821	0.244378408597264	7.63956783251199	5.70646607496389	0.0369191756925022	0.845715192370004
LOC105279729	-0.201115289750292	5.42902260351849	5.70458309252778	0.0369444977863297	0.845715192370004
LOC105282406	-0.580091167490585	2.3055698850756	5.69772702914322	0.0370368757183371	0.845715192370004
LOC105274882	-0.311275950132747	3.75965459598864	5.68880324845454	0.0371575347333826	0.845715192370004
LOC105279845	0.24194962684621	7.72281018729463	5.6814193386414	0.0372577344098691	0.845715192370004
LOC105275171	-0.243074629268983	4.76122951095497	5.67128997265527	0.0373957247749989	0.845715192370004
LOC105280934	0.185705898160108	5.64647057745605	5.67092832064953	0.0374006629642163	0.845715192370004
LOC109610930	-0.767966330580799	0.22759383864223	5.6483818229388	0.0377100960866182	0.845715192370004
LOC113561820	-0.478913501303438	1.8989931500897	5.64746342374181	0.0377227662334958	0.845715192370004
LOC105275383	-0.141370427013534	6.3369142261311	5.64256220807702	0.0377904705045811	0.845715192370004
LOC105285521	-0.395645884422422	3.01809380967892	5.62260397763191	0.0380676991671776	0.845715192370004
LOC105278913	-0.951268118012599	2.80110035488036	5.73748499288527	0.0380803342242294	0.845715192370004
LOC105275891	0.200297983446068	4.98719116458302	5.62083473380009	0.0380923938680641	0.845715192370004
LOC105283144	0.220154017749363	4.22519640452772	5.61772988387206	0.0381357777543641	0.845715192370004
LOC113561867	-0.504262810388497	2.9745264092128	5.6101057489441	0.0382425645008639	0.845715192370004
LOC113562903	0.318801624438516	4.04844519315899	5.60744959657193	0.0382798530328436	0.845715192370004
LOC105275513	-0.234538614428031	10.8364451080361	5.60187382414738	0.0383582727180311	0.845715192370004
LOC105283735	-0.418202298213244	4.96211474936918	5.66989377309864	0.0384108326884911	0.845715192370004
LOC105282561	-0.30797791571718	4.79291080704267	5.59531754484351	0.0384507326619898	0.845715192370004
LOC105274485	0.167476582012202	4.98938315250391	5.59368361906388	0.0384738172766002	0.845715192370004
LOC105287631	-0.708906501462205	1.68879682605832	5.58911931535023	0.0385383925442113	0.845715192370004
LOC105278382	0.171256893804771	7.67343142241636	5.588988964047	0.0385402386751803	0.845715192370004
LOC105276393	-0.446260705142655	5.46527432058893	5.70859579086735	0.0387630419297548	0.848178025269625
LOC105286195	1.23647800319955	3.19421857757144	5.94039258413404	0.0389566405331315	0.848178025269625
LOC105283184	0.618764964740948	1.31011547199583	5.55567680507794	0.0390155765337203	0.848178025269625
LOC105287054	0.265176390678842	6.90177494243529	5.54817943603635	0.0391235391529169	0.848178025269625
LOC105283732	-0.194514396638513	5.41046110930248	5.54206845130717	0.039211806655828	0.848178025269625
LOC105274651	0.183594138583054	5.65000639038158	5.53321688849657	0.0393400892533144	0.848178025269625
LOC105283961	-0.153194608596331	6.38616259673732	5.53159283579598	0.0393636814779383	0.848178025269625
LOC105277055	1.01777882816935	1.18078048398165	5.52548930960673	0.0394524999775201	0.848178025269625
LOC105285703	0.204250032062227	8.43227892660021	5.52112437687436	0.0395161680226044	0.848178025269625
LOC105277886	-0.22832560590308	11.0451853940628	5.51950616093594	0.0395398034985646	0.848178025269625
LOC105282545	-0.179830729536162	6.11593783846523	5.5120734471584	0.0396485860463163	0.848178025269625
LOC105284283	-0.199996391072381	5.891199458036	5.50185718546885	0.0397987024789114	0.848178025269625
LOC113561969	-0.294464236429874	4.07747519739721	5.50175526841664	0.0398002035154192	0.848178025269625
LOC105275169	0.144978776138289	6.91446083675557	5.49152466412984	0.039951231223101	0.848178025269625
LOC105279161	-0.197145483915734	5.78606912204873	5.48012338382866	0.0401203633329573	0.848178025269625
LOC105281360	-0.147221867243851	5.37120993584705	5.4793143117542	0.0401323985775681	0.848178025269625
LOC105277015	0.282552888532677	4.98191059191048	5.47931355078431	0.0401324098993428	0.848178025269625
LOC105275229	0.191339743332083	5.11026654053204	5.45731388024549	0.0404613536654317	0.851026167126933
LOC105279696	-0.154996578551994	8.0503950642814	5.45586268859901	0.0404831673423677	0.851026167126933
LOC105288228	0.213125829068269	5.23262203177986	5.4528024144983	0.0405292149796671	0.851026167126933
LOC105274510	-0.686105653927367	1.91175654471103	5.43702617412042	0.040767612480677	0.853093893731062
LOC105279774	0.213339795040106	5.05471793784285	5.43013153970726	0.0408723343198238	0.853093893731062
LOC105282946	0.577817184709914	3.88737348958833	5.4953630388277	0.0409658808399798	0.853093893731062
LOC105279176	-0.135535034066422	7.49438684566851	5.41318519860165	0.0411311253160759	0.853093893731062
LOC105285723	-0.306657996563204	6.46065528848321	5.44892879425406	0.0411750079325224	0.853093893731062
LOC105284924	-0.806493955480744	4.16619524852109	5.71783177330527	0.0412905281408631	0.853093893731062
LOC105276271	-0.237940935125218	7.0295755390501	5.38041531577511	0.041637243531971	0.853093893731062
LOC105276401	0.202584655923577	8.45995552569539	5.36933463117894	0.0418100939819736	0.853093893731062
LOC105275698	-0.26662114171928	3.98729389137338	5.36594807824092	0.0418630959557574	0.853093893731062
LOC105287491	0.192088489269237	6.57623738022412	5.36020679680135	0.0419531381941551	0.853093893731062
LOC105281066	-0.173860865020091	6.20633920496353	5.35417337584092	0.0420480164523604	0.853093893731062
LOC105276043	-0.415016624864007	2.76104967851554	5.34781455694535	0.0421482947495256	0.853093893731062
LOC105278894	0.447331230751701	2.82592654634657	5.33957378268794	0.0422786851229157	0.853093893731062
LOC105276384	-0.199981481701784	4.75834444480281	5.3338185349123	0.0423700394945611	0.853093893731062
LOC113562746	0.327060007262852	2.9324501038688	5.33290066804612	0.0423846312289961	0.853093893731062
LOC105276704	0.280407082430227	3.66228855974187	5.32584420350071	0.0424970156272819	0.853093893731062
LOC105287564	0.325745692362012	4.91011061817112	5.32227032453638	0.042554073290575	0.853093893731062
LOC105281958	-0.442453601698238	2.56074181002263	5.3099091339503	0.0427521430370092	0.853093893731062
LOC105285626	0.165584486308722	8.03208098146429	5.30968918114361	0.0427556776130089	0.853093893731062
LOC105276183	0.134931883880548	8.74469510088008	5.30870005690886	0.0427715769455039	0.853093893731062
LOC105281902	-0.415082751809681	4.59592793613632	5.34122191268179	0.0429424312848434	0.853093893731062
LOC105282856	0.338840094299863	3.8685648633243	5.29409423757665	0.043007193744718	0.853093893731062
LOC105285624	-0.533282919996149	1.81815118574174	5.28434537168345	0.043165339936765	0.853093893731062
LOC105282951	-0.237242240922778	5.88525235060621	5.26167828320353	0.043535793562044	0.853093893731062
LOC105276119	0.150094040945295	6.95035185029698	5.25856461310903	0.0435869831743665	0.853093893731062
LOC105285081	-0.193270885107047	4.76678709773148	5.2534230976541	0.0436716718084409	0.853093893731062
LOC105279317	0.158861462463859	6.11540635583668	5.23599446547419	0.0439602442067414	0.853093893731062
LOC105276477	0.255595083246895	4.30138070657325	5.23311676568267	0.0440081146551717	0.853093893731062
LOC105274984	-0.809145266246132	0.747272560874656	5.2310722796912	0.0440421632294485	0.853093893731062
LOC105279224	0.24881908530382	4.45631735431659	5.22988268469497	0.0440619893507083	0.853093893731062
LOC105286279	0.152995267600972	7.56113204733214	5.22949385098968	0.044068472120548	0.853093893731062
LOC105288203	0.20949784539676	5.628335060736	5.22361862476825	0.0441665675767157	0.853093893731062
LOC105283429	-0.123511402303815	8.88994559420037	5.21363268562252	0.0443339088391384	0.853093893731062
LOC105276807	-0.195134676484795	7.53102080644773	5.21260742426759	0.0443511335688325	0.853093893731062
LOC105281107	0.270469672165298	6.9329625464042	5.21734276492533	0.0444301771019265	0.853093893731062
LOC105287833	0.224748988673471	6.17864016880691	5.20579768771988	0.0444657466905559	0.853093893731062
LOC105282489	0.195066855826215	4.10338612102892	5.19582822880199	0.0446341924423376	0.853093893731062
LOC105277213	1.2899358926301	4.5299801089993	5.82099189584306	0.0446930159221349	0.853093893731062
LOC105274564	0.251349225080948	5.3483784267874	5.17784750437588	0.0449399695821607	0.853093893731062
LOC105284249	0.163177112301381	5.26592906349194	5.17178098962988	0.0450437116185276	0.853093893731062
LOC105280987	-1.75891993359911	2.8863009349816	5.66749276621172	0.0451001570349808	0.853093893731062
LOC105276928	0.226942490346146	4.99497681548957	5.16828491374298	0.0451036298410557	0.853093893731062
LOC105288154	0.682174604411328	1.45772023761713	5.15275542495717	0.0453709630186251	0.853093893731062
LOC105279478	-0.825497660420877	-0.0653929545042402	5.14996684333231	0.0454191716536343	0.853093893731062
LOC105281323	-0.75402047575789	0.985163231804915	5.13877018836491	0.0456133681422036	0.853093893731062
LOC105283426	-0.220568506970746	6.78553925865911	5.13635873239842	0.0456553252672228	0.853093893731062
LOC105276920	-0.196367420606242	7.29054525479953	5.12941460257807	0.0457764100161891	0.853093893731062
LOC105278564	0.162074612107123	6.86674999983343	5.12567254328048	0.0458418227124135	0.853093893731062
LOC105277279	-0.1881033910832	7.80566600237611	5.12560508905064	0.0458430028852636	0.853093893731062
LOC105284203	-0.774023938175279	0.0317115245227444	5.12430002564336	0.0458658434490203	0.853093893731062
LOC105280564	-0.333442561713011	3.32881724681618	5.12072682524001	0.045928450884626	0.853093893731062
LOC105284956	0.251112513284016	6.05530958374475	5.11131219668898	0.0460939081852018	0.853093893731062
LOC105285829	0.215764674272039	4.85758433026216	5.10609372131244	0.0461859335004319	0.853093893731062
LOC105287684	0.198589037376003	5.50124819669081	5.10057818146939	0.0462834411946402	0.853093893731062
LOC105275339	0.193290562713375	5.42629998337297	5.09422125498821	0.0463961352988828	0.853093893731062
LOC105287720	0.163862519663921	5.60561405129095	5.09221714239231	0.0464317331362523	0.853093893731062
LOC105287978	0.214985456913164	5.85697491727173	5.08614547698711	0.0465397840722633	0.853093893731062
LOC105281217	0.189868559875038	7.09912954233916	5.08225735627578	0.0466091379720212	0.853093893731062
LOC105276575	-0.41013646975634	2.32285387366736	5.07793975597341	0.0466863005131624	0.853093893731062
LOC105285245	-0.179735470984476	9.08671827654209	5.07160869428436	0.0467997289888659	0.853093893731062
LOC105284410	-0.28473058232649	5.56316162513598	5.06874376464863	0.0468511681209168	0.853093893731062
LOC105276510	0.396199886144321	5.40566680793307	5.14159904439162	0.0470096325576323	0.853093893731062
LOC105274597	-0.505483480390364	1.85117369085435	5.04681960498842	0.0472471044144162	0.853093893731062
LOC105286407	0.237894407274449	4.32021185543526	5.03420064521362	0.0474768469386116	0.853093893731062
LOC105279522	0.195041682435421	6.22708936585484	5.02774731968584	0.0475948640819395	0.853093893731062
LOC105278237	0.344591585208493	2.63040808939485	5.01387795735144	0.0478497186117266	0.853093893731062
LOC105287526	0.346020960207353	5.27915797427049	5.04423848890247	0.0480051330468378	0.853093893731062
LOC105276731	-0.221888457286819	5.63697107005128	4.99868388311136	0.048130830475401	0.853093893731062
LOC105278184	0.209732754858746	5.35275897510681	4.99407959203431	0.0482164142494381	0.853093893731062
LOC105279671	0.335422929502945	5.41851864248628	5.01945321744675	0.0484280101924091	0.853093893731062
LOC105284658	0.279516797886612	4.66158609576329	4.94992471355872	0.0490466686281037	0.853093893731062
LOC105285607	0.356325005665163	3.93982199521124	4.94836182592286	0.0490763746259857	0.853093893731062
LOC105275625	0.769695183610103	0.235909335737075	4.94670966754843	0.0491078013057097	0.853093893731062
LOC105278710	0.328392708072337	2.5925473254756	4.94001950989389	0.0492353103553332	0.853093893731062
LOC105282728	-0.115048756612437	7.78381740438389	4.92837599902793	0.0494581923686583	0.853093893731062
LOC105274918	0.165750606823537	8.57834813357044	4.92736810523085	0.0494775435541658	0.853093893731062
LOC113561395	-0.700848745862803	0.663596816821786	4.92420042777985	0.0495384220372976	0.853093893731062
LOC105281853	-0.307273039911051	6.57891484053427	4.96346046345394	0.0495492578045967	0.853093893731062
LOC105275519	0.1815739956343	6.04354117567545	4.92219907524782	0.0495769325132545	0.853093893731062
LOC105283374	0.462977274759119	4.37125325304982	4.98165908940844	0.0495941469643653	0.853093893731062
LOC105280959	-0.329835486720097	4.23174181877392	4.91906847672282	0.0496372455861204	0.853093893731062
LOC105281596	0.587816157425681	2.23868785717171	4.90779416494544	0.049855196934026	0.853093893731062
LOC105280565	0.16266773897275	5.97166047607912	4.90469551642089	0.0499153037664299	0.853093893731062
LOC105285622	-0.244121672314215	6.38787055941734	4.90292484814629	0.0499496905218875	0.853093893731062
LOC105286656	-1.99799159359696	4.69893168480611	5.59871722620908	0.049971074337431	0.853093893731062
LOC105285194	-0.244414446818898	4.22261087056473	4.89570676488777	0.0500901671401911	0.853093893731062
LOC105283324	-0.157109261725305	6.13386766025548	4.89504754929294	0.0501030206841254	0.853093893731062
LOC105275581	-0.19022539947186	5.7153386564969	4.89493496323382	0.050105216317136	0.853093893731062
LOC105285380	-0.594778405885688	2.20548848315543	4.89260636964723	0.0501506545084512	0.853093893731062
LOC105275855	-0.362205347190764	3.54273415112884	4.89122330101222	0.0501776663710251	0.853093893731062
LOC105277128	0.289450649790004	3.37272836181571	4.88607050453808	0.0502784591312407	0.853093893731062
LOC105278917	0.151756112932293	5.70552854788107	4.88606418885056	0.0502785828228257	0.853093893731062
LOC105286211	0.458829797074979	2.80689897813862	4.88356795191802	0.0503275003047087	0.853093893731062
LOC105286338	0.235418204594891	6.71716484293419	4.87439804077042	0.0505076984692885	0.853093893731062
LOC105281180	0.331014047558933	3.57452243898384	4.87151616278516	0.0505644931422259	0.853093893731062
LOC105287824	0.177992697984049	5.96296514912829	4.87014942809733	0.0505914553857559	0.853093893731062
LOC105279135	-0.345246514874033	3.81861742492589	4.86041858560436	0.0507839293467485	0.853093893731062
LOC105280335	-1.0486436839305	1.00643035193864	4.85561595364829	0.0510060329788879	0.853093893731062
LOC105277721	0.264344460803059	5.76878756054231	4.84381636246637	0.0511143888070302	0.853093893731062
LOC105281097	-0.183791564777589	6.48695549261255	4.84253428318992	0.0511400171889405	0.853093893731062
LOC105286216	0.396607283063687	2.9421731031054	4.84102239678584	0.0511702595381637	0.853093893731062
LOC105277033	0.226400544228394	6.85800837177607	4.8391843643103	0.0512070552634433	0.853093893731062
LOC105280306	0.275918861509487	5.0914972014584	4.83670823413499	0.0512566762839378	0.853093893731062
LOC105280794	-0.180598270623796	5.4913937675013	4.83616883325847	0.0512674935385026	0.853093893731062
LOC105280465	-0.134460075324825	8.59704861640139	4.83567680975095	0.0512773631122263	0.853093893731062
LOC105275530	0.262990384961752	4.50776510025787	4.82722706619842	0.051447220908988	0.853093893731062
LOC105285589	-0.167299093492746	4.81175093335899	4.82704015683823	0.0514509859558974	0.853093893731062
LOC113561805	0.198390858365717	3.99398281616426	4.82454348410246	0.0515013105187588	0.853093893731062
LOC105275486	0.215337463927806	4.89189396868429	4.82241370171499	0.0515442873832878	0.853093893731062
LOC105279237	-0.54349822563995	2.68348082213987	4.81954098731538	0.0516023253652978	0.853093893731062
LOC105280318	0.882316713096579	-0.226160238403625	4.81747306558558	0.051644153447705	0.853093893731062
LOC105279536	0.318342490835823	4.26433512731417	4.81287690984038	0.0517372689961423	0.853093893731062
LOC105279269	-0.779200861649404	4.81459820469625	5.1843727372503	0.0518038852776519	0.853093893731062
LOC105283201	0.156682836193564	9.82884449647094	4.80382127211298	0.0519213327357098	0.853093893731062
LOC105285082	0.348350383382034	2.29897748817037	4.80130075044657	0.0519727069629027	0.853093893731062
LOC105277364	-0.318677901727833	3.39496444490524	4.80086148587089	0.051981666580745	0.853093893731062
LOC105280590	0.569576830107686	1.19629453582371	4.7978898640858	0.0520423279792341	0.853093893731062
LOC105281653	-0.529392094708097	4.31911074187417	4.90159667773926	0.0520563014103006	0.853093893731062
LOC105284066	0.15385635745185	9.07631143295336	4.77524936755444	0.0525073557960707	0.853093893731062
LOC105287876	-1.34579566711516	5.72647342569762	5.42598693882481	0.0527478715250079	0.853093893731062
LOC105283564	-0.752832985933274	-0.234193327177965	4.76069814362725	0.0528089175898578	0.853093893731062
LOC105281176	0.154775372144523	5.51343430132735	4.75869401914443	0.0528506172180957	0.853093893731062
LOC105276378	-0.213676956659955	7.69913887131011	4.74596819040532	0.0531163446146463	0.853093893731062
LOC105275876	-0.200337626166689	10.8681595188152	4.74565050623395	0.0531229990523985	0.853093893731062
LOC105287287	0.519456893085936	2.18297499259948	4.74170718967445	0.0532056835424907	0.853093893731062
LOC105281769	0.202910372026241	7.20730151117021	4.73835509784482	0.0532760949538848	0.853093893731062
LOC113561971	0.295310430261163	4.53974721374811	4.73663980713912	0.0533121691109563	0.853093893731062
LOC109611586	-0.330189909420516	4.25981477172695	4.7353454702246	0.0533394100099006	0.853093893731062
LOC105278483	0.146885587691716	7.49842345490543	4.73047264718905	0.0534421174249763	0.853093893731062
LOC105277146	0.137724477144743	8.55293152799875	4.73042123194488	0.0534432024247449	0.853093893731062
LOC105276262	-0.15313839669493	5.76625870167819	4.72872029680703	0.0534791119295263	0.853093893731062
LOC105275952	0.153756654169443	7.49114114127621	4.72754056843731	0.0535040352574841	0.853093893731062
LOC105278989	0.337446903767324	4.72835877363303	4.73485976840228	0.0535675157911173	0.853093893731062
LOC105285053	-0.163447783665401	6.31160637057937	4.72189763854447	0.0536234464655339	0.853093893731062
LOC105288177	0.319238210654091	8.9801481427968	4.77495619179106	0.0536888579205747	0.853093893731062
LOC105277567	1.97736770819734	0.948530011713132	4.92193891703536	0.0540168115724085	0.853093893731062
LOC105288227	-0.225517907357444	3.82996719807004	4.69586820655346	0.0541785022827377	0.853093893731062
LOC105284928	-0.185241411178614	5.65323242862417	4.682264553012	0.0544713872425549	0.853093893731062
LOC105277995	0.146331729010514	5.62587426825278	4.67869093626458	0.054548648063514	0.853093893731062
LOC105277981	-1.07305830162378	-0.141684277759009	4.67591227658165	0.0546088148313331	0.853093893731062
LOC105287573	0.167064208338642	5.39953402078424	4.67514032216539	0.0546255445074205	0.853093893731062
LOC105284240	-0.193238355038886	5.05863482779924	4.67252314572166	0.0546823102765668	0.853093893731062
LOC105276560	0.213980672097672	6.18276120292375	4.6702761059867	0.0547311055364446	0.853093893731062
LOC105285693	-0.179814573795971	7.09469817276674	4.6676268257634	0.0547887041025062	0.853093893731062
LOC105283914	0.220744776759456	5.51747383366832	4.6500530759524	0.0551726640640941	0.853093893731062
LOC105279919	-0.640044224228165	0.436539984932674	4.63631797709428	0.0554750517180208	0.853093893731062
LOC105278397	0.219180657971553	4.1712320935672	4.63539947665337	0.055495345466128	0.853093893731062
LOC105277743	0.177922434540562	7.19122859626559	4.63427680485078	0.055520162617695	0.853093893731062
LOC105286784	-0.466480988629402	2.6628898080849	4.63253853554546	0.0555586146485995	0.853093893731062
LOC105281390	0.259462592739364	5.84484219472337	4.62786201718305	0.0556622253741975	0.853093893731062
LOC105275294	-0.15894000367369	5.72952525303584	4.62745215897772	0.055671317275898	0.853093893731062
LOC105283469	-0.117789584177074	7.60850803596916	4.62500384682032	0.0557256661977471	0.853093893731062
LOC105286271	0.186782357083924	7.8291868264986	4.61418017816076	0.0559667160322575	0.853093893731062
LOC105279703	-0.150831811650726	6.70663012692486	4.606885649696	0.0561298905571863	0.853093893731062
LOC105285073	0.175763233148555	4.46576192419993	4.60392759698623	0.0561962266391821	0.853093893731062
LOC105282470	0.149193887749316	5.40624054072648	4.60336727758332	0.0562088029530746	0.853093893731062
LOC105284984	-0.236950357538107	6.8459738728583	4.60272966700106	0.0562231182553793	0.853093893731062
LOC105286111	0.232443580127866	4.61431671874778	4.59981787784616	0.0562885490510343	0.853093893731062
LOC105285704	0.275631832221845	4.90165827159252	4.59137486338387	0.0564788002350549	0.853093893731062
LOC109611535	-0.337782518830211	3.92291640035278	4.5911151525144	0.0564846649285024	0.853093893731062
LOC105279593	0.183012824091393	7.42523314430703	4.58672694718521	0.0565838706692522	0.853093893731062
LOC105283482	0.369576027675533	3.30636746759016	4.58572721853709	0.0566065017537567	0.853093893731062
LOC105281339	-0.201195290837692	4.6170913286413	4.58439772049596	0.0566366150912868	0.853093893731062
LOC105280404	0.180805278730256	6.29360432285625	4.57697038247472	0.0568052071543279	0.853093893731062
LOC105286099	-0.26050129038777	4.72928163808987	4.57461727636131	0.0568587482352816	0.853093893731062
LOC105275890	-1.48011029832932	5.54060622692725	5.19044155574077	0.0568698531941908	0.853093893731062
LOC105286007	-0.118794675007564	7.84598580705063	4.57284125886487	0.0568991995735839	0.853093893731062
LOC105281231	0.815161471071065	-0.0238847613801557	4.56964484046518	0.0569720914871016	0.853093893731062
LOC105277290	-0.35485948744184	4.70128608819512	4.59675863430134	0.0569972069888823	0.853093893731062
LOC105284576	0.215354036691615	5.09118948803123	4.56524625167941	0.0570725852217312	0.853093893731062
LOC113563350	0.700837554495501	1.11198744060877	4.56501822545749	0.0570778008159486	0.853093893731062
LOC105283192	0.317951913632659	2.99365327463155	4.56471411566109	0.0570847575624763	0.853093893731062
LOC105282486	-0.573936466648006	0.932161204243688	4.56395386653597	0.0571021533961406	0.853093893731062
LOC113561804	-0.303599803592497	4.64992649914535	4.56306749604598	0.0571224433135682	0.853093893731062
LOC105285791	0.264477684032822	5.87226051902022	4.56110376245599	0.0572272226052353	0.853093893731062
LOC105283648	0.200022558549019	5.22547256283517	4.55631634233751	0.0572772744266065	0.853093893731062
LOC105280257	0.146817976276212	7.06214680334757	4.54534979242413	0.0575298797769019	0.853093893731062
LOC105282787	0.169104703309373	4.52553110895372	4.54418706934845	0.0575567421466432	0.853093893731062
LOC105283760	0.274834084295131	4.64199095947866	4.53897416531552	0.0576773649767271	0.853093893731062
LOC105286269	-0.197521598868106	5.68494508259203	4.53248942653837	0.0578278500800505	0.853093893731062
LOC105276346	0.574034613780817	0.987716372212522	4.5291449141869	0.0579056511479347	0.853093893731062
LOC105285594	-0.130768346586844	6.77759499792052	4.52750487033125	0.0579438492513361	0.853093893731062
LOC105282514	0.213393788202478	5.52958132388147	4.51714792637509	0.0581857868846238	0.853093893731062
LOC105287709	-0.249077068961	6.09778219060061	4.51406959086169	0.0582579353526999	0.853093893731062
LOC105278662	-0.144574316657823	6.23100722103938	4.51240015250595	0.0582971086901385	0.853093893731062
LOC105281185	-0.257220075770687	8.16424194218279	4.53463332461637	0.0583140186844581	0.853093893731062
LOC105288102	0.824680611285277	1.38080863789466	4.50700255269747	0.0584239845413273	0.853093893731062
LOC105281623	-0.241767113625885	6.34237288707732	4.50346873608029	0.0585072338271598	0.853093893731062
LOC105279810	0.127447915910079	8.21730591574405	4.50091346303928	0.0585675213411904	0.853093893731062
LOC105284164	-0.174431118898448	7.89148936935004	4.50071575555837	0.0585721891030915	0.853093893731062
LOC105282056	0.1849577936234	4.51046473848977	4.49949632981918	0.058600989144977	0.853093893731062
LOC105284473	0.243182820979864	6.63706541823253	4.49826763832358	0.058630025593826	0.853093893731062
LOC105275624	-0.922986766993717	2.88436593776042	4.62468663664927	0.0586569027436646	0.853093893731062
LOC105276776	-0.575437566550005	2.09813225941461	4.49192276823725	0.058780248815491	0.853093893731062
LOC105286113	-0.617337615678428	0.886855998894873	4.4901422680619	0.0588224893359208	0.853093893731062
LOC105282733	-0.151357259175586	6.22134424676648	4.4855535047413	0.0589315247672881	0.853093893731062
LOC105287020	0.355160557939222	2.79572837169622	4.48524082361044	0.0589389635277314	0.853093893731062
LOC105275337	0.206472262030148	4.6160871938849	4.47970468812901	0.0590708605020408	0.853093893731062
LOC105277917	-0.99126731147122	4.32535995674538	4.87237959924047	0.0590844949217629	0.853093893731062
LOC105282976	-0.21882102074094	3.85150875579849	4.47257684571044	0.0592412132013364	0.853093893731062
LOC105277224	-0.190207530215907	5.00298421339894	4.47118815516963	0.0592744724975814	0.853093893731062
LOC105279815	0.41085434235867	2.42326465968958	4.45921372622581	0.0595622141011514	0.853093893731062
LOC105279293	-0.167808162741894	8.40068097119889	4.45831376655765	0.0595839090146064	0.853093893731062
LOC105286001	0.139622616754536	5.94528950394326	4.4573945824972	0.0596060773726935	0.853093893731062
LOC105275871	0.208514294108312	6.57549951062314	4.45235128862847	0.059727888943893	0.853093893731062
LOC105287539	-0.16843413665428	7.08111782642857	4.45166425649453	0.0597445065869547	0.853093893731062
LOC105281747	0.567287509847237	1.55024100204644	4.45114482154684	0.0597570742268556	0.853093893731062
LOC105282975	0.234029868869546	5.18024222733541	4.45089932383588	0.0597630151311413	0.853093893731062
LOC105285677	0.248752960148493	5.63693061314501	4.44722941353742	0.059851911333276	0.853093893731062
LOC105283474	0.243902738911159	4.98527931327525	4.44493281173458	0.059907624459017	0.853093893731062
LOC105277329	-0.145543784973696	8.29214883584706	4.43842163080983	0.0600659252132902	0.853093893731062
LOC105281985	-0.548704278109235	2.12508102107352	4.43324936363024	0.0601920401441849	0.853093893731062
LOC105282576	0.27852486522844	3.81979825685839	4.42644788893964	0.0603583750207321	0.853093893731062
LOC109610639	-0.901382953046056	0.200897162855663	4.41570556524883	0.0606222371602753	0.853093893731062
LOC105280389	-0.192639080649146	4.46482888842418	4.41269495753127	0.0606964402012733	0.853093893731062
LOC105287289	0.193921238025319	4.88595668979496	4.40437014747222	0.0609022047107821	0.853093893731062
LOC105280733	-0.932077163209071	-0.254819591892142	4.39701373581315	0.0610847465570252	0.853093893731062
LOC105287529	0.30906592152073	6.25516405154857	4.43974247434964	0.0611642546350844	0.853093893731062
LOC113563631	0.552909920891243	1.54649941568276	4.39345052402858	0.0611734055281264	0.853093893731062
LOC105284222	0.464874618550981	1.62788373724114	4.38284123996199	0.0614383204967547	0.853093893731062
LOC105283399	0.11746006978403	6.92678537783661	4.38064522088746	0.0614933312116219	0.853093893731062
LOC105284205	0.205904006778489	5.20967531593863	4.38020048954094	0.0615044791854452	0.853093893731062
LOC105281051	0.275200517288353	3.42185963093113	4.37213066579237	0.061707195352172	0.853093893731062
LOC105288007	-0.29049716854096	4.29301385655241	4.37030248402228	0.0617532337380949	0.853093893731062
LOC105278532	-0.237199822319391	10.7290836014923	4.36787683508432	0.0618143830511742	0.853093893731062
LOC105278500	0.3637112430866	5.9848509871457	4.44308870919026	0.0620566035007737	0.853093893731062
LOC105285653	0.215299397439887	5.56270387317672	4.35316634505295	0.0621868242809669	0.853093893731062
LOC105279447	0.418986334897252	2.48766701881328	4.34601476815884	0.0623688841912434	0.853093893731062
LOC105275614	0.22522619433997	5.72231670758233	4.34328472757513	0.0624385563541112	0.853093893731062
LOC113562095	0.452508146181371	3.25056661829854	4.34196489612073	0.0624722734814784	0.853093893731062
LOC113562013	-0.356789759941175	4.28108009260141	4.34707690936898	0.0624843985352402	0.853093893731062
LOC105277436	-0.108061960409314	7.80713359323009	4.33525806129285	0.0626439560146588	0.853093893731062
LOC105282662	0.166725978236484	5.936383074275	4.32708111598722	0.0628540556832076	0.853093893731062
LOC105287354	0.329592742394976	2.93145331975253	4.3193373927936	0.063053822967531	0.853093893731062
LOC105284076	-1.2550362723899	3.64694510761598	4.6836411906092	0.0631600343991742	0.853093893731062
LOC105282395	-0.154565966759585	7.08583402098862	4.31145721388012	0.0632579121190554	0.853093893731062
LOC105286584	0.17712419165136	5.18280772320345	4.30968195514122	0.0633040016405796	0.853093893731062
LOC105288006	-0.259150756504773	5.74353351673544	4.30051628902781	0.0635625538788709	0.853093893731062
LOC105275907	0.644057310502298	1.36764092190397	4.29950450873292	0.0635690280708777	0.853093893731062
LOC105277971	-0.731642776551838	1.54025435590055	4.29555313356648	0.0636722915687186	0.853093893731062
LOC105281134	-0.163214116593111	6.28871825157022	4.29414638223853	0.0637091047578625	0.853093893731062
LOC105276008	-0.144030570505728	6.97760196821663	4.29049986031576	0.0638046522601959	0.853093893731062
LOC113562287	1.27229979109658	0.225800421676047	4.31405152449642	0.0638509605574398	0.853093893731062
LOC109611401	-0.613826344472374	2.26895564342232	4.28493340652721	0.0639508464965364	0.853093893731062
LOC105281785	0.221063417228956	3.66040989524262	4.28462598727035	0.0639589323784785	0.853093893731062
LOC105276616	0.161108564571418	6.14862699017492	4.28378546887428	0.063981046495474	0.853093893731062
LOC105285550	0.150894878001293	8.03028899058162	4.2810111688402	0.0640541053433664	0.853093893731062
LOC105278113	0.481078052841566	1.01922551022496	4.28037591224752	0.0640708487194904	0.853093893731062
LOC105274840	0.139323088289825	8.07958094382196	4.2790954465488	0.0641046141474532	0.853093893731062
LOC105286872	0.139789771684408	7.48543934356288	4.27415787443585	0.0642350212102794	0.853093893731062
LOC105275750	0.137706640452383	6.98467195346424	4.26989038011373	0.0643479936287598	0.853093893731062
LOC105274585	-0.334051289616461	2.86612870952052	4.26982224753949	0.0643497992677562	0.853093893731062
LOC105277474	-0.229847670008971	10.0311823405977	4.26885354633011	0.0643754783798797	0.853093893731062
LOC105283675	-0.185749748632546	6.65171468023558	4.26644470632371	0.0644393885013625	0.853093893731062
LOC105286549	-0.128213288989831	9.32411253188322	4.26227832837555	0.0645501130253174	0.853093893731062
LOC105275231	-0.217976246073827	3.89574297348882	4.25989727533938	0.0646134963127567	0.853093893731062
LOC105275351	0.230213185885237	5.31557534658809	4.2592941372019	0.0646295639112392	0.853093893731062
LOC105276718	-0.278614629396286	4.93309036280463	4.2526194674936	0.0648077056199804	0.853093893731062
LOC105275636	-0.173773991229736	7.43987140907462	4.25125126595926	0.0648442964009652	0.853093893731062
LOC105279296	-0.219618148339939	4.47109328363718	4.24394930302647	0.065040008223538	0.853093893731062
LOC105276413	-0.135692513092914	6.02045292446622	4.24334925395699	0.0650561234039834	0.853093893731062
LOC105276978	-0.131166645322864	6.14100639563245	4.24106681834774	0.0651174663852876	0.853093893731062
LOC105287295	0.127778993672888	7.24296102603503	4.24009857820957	0.0651435104029323	0.853093893731062
LOC105283472	0.139492001261236	6.37782358100068	4.23927148979013	0.0651657678272037	0.853093893731062
LOC105277265	0.349623728707618	4.99131483073898	4.27233229766007	0.0653874436640036	0.853093893731062
LOC105286229	-1.1311852367526	4.75496539874496	4.67555728940289	0.0653936653356897	0.853093893731062
LOC105287826	0.269029997997491	5.49990139194375	4.23464143836448	0.0653941277332406	0.853093893731062
LOC105278052	-0.135846112261909	6.49196170975174	4.22908378491999	0.0654406936357984	0.853093893731062
LOC105285209	0.177773635709315	4.79481575472069	4.21922153072323	0.0657081973968089	0.853093893731062
LOC105282873	-0.239243977994345	3.70883005108889	4.21766712139631	0.0657504818408321	0.853093893731062
LOC105276699	-0.94879404751413	2.30464158647072	4.27282034299069	0.0660494073701084	0.853093893731062
LOC105280581	0.215746537180367	4.4408180383647	4.20657940066304	0.0660530732804081	0.853093893731062
LOC105278634	0.204338910695576	4.31385638050407	4.20549368294312	0.0660827952842427	0.853093893731062
LOC105282075	0.23823547344677	5.16070565262737	4.20384219076737	0.0661280371801342	0.853093893731062
LOC105280470	0.184937416686145	7.53303095115223	4.20222413128487	0.0661724001765858	0.853093893731062
LOC105277868	-0.217214419997597	4.67613323024257	4.19729921341222	0.066307654250504	0.853093893731062
LOC105277307	0.256016511728948	6.52516073048322	4.20987931823439	0.0663224317962347	0.853093893731062
LOC105278939	0.127327284511323	5.99843439630424	4.19630403767571	0.0663350262846713	0.853093893731062
LOC105278791	-0.165964152458663	5.21525858858413	4.19485092225388	0.066375018806791	0.853093893731062
LOC113561389	-0.537205978548483	3.10457346718779	4.19765100661607	0.0664769884894797	0.853093893731062
LOC113561635	-0.756906778907289	-0.235949911398608	4.18625210714361	0.0666122830456174	0.853093893731062
LOC105279823	-0.216024692622963	6.7720291777947	4.18196864355193	0.0667308647634233	0.853093893731062
LOC105283963	0.218876752436668	4.85633530390614	4.17681889562431	0.0668737725625123	0.853093893731062
LOC105275688	0.19333921703438	5.23703680355842	4.176004406345	0.0668964094960465	0.853093893731062
LOC105288042	-0.165796088195499	5.2702078951266	4.17583985388804	0.0669009840141189	0.853093893731062
LOC105277597	0.148607848543346	6.01616468038837	4.16731207677943	0.0671385821746929	0.853093893731062
LOC105287056	0.185246711201853	9.41994405965103	4.16478593991097	0.0672091639587105	0.853093893731062
LOC105284742	-0.135625419837961	8.82661464365523	4.16209136112743	0.0672845528412422	0.853093893731062
LOC105284655	0.185907243880544	7.14260310621303	4.16080563722874	0.0673205614974049	0.853093893731062
LOC105281546	0.132267439007161	6.08361832704926	4.15951088117242	0.0673568470948971	0.853093893731062
LOC105285264	0.14736568795058	5.09948877639987	4.14982017566102	0.0676291956393771	0.853093893731062
LOC105282940	-0.149776547334175	5.6071956917464	4.1496872983802	0.0676329394506262	0.853093893731062
LOC105284068	0.173877437662964	4.94476687408238	4.14963269442927	0.0676344779884109	0.853093893731062
LOC105287755	0.234957532816342	5.83215470129253	4.1486798243764	0.0676613332893013	0.853093893731062
LOC105285715	0.189618822476041	9.9678642873047	4.14708712482525	0.0677062506092651	0.853093893731062
LOC105276424	0.764285454558825	0.144002330402219	4.14137563339673	0.0678676283841455	0.853093893731062
LOC105280475	-0.466160542908496	3.44913903473726	4.14355504609406	0.0679077865083033	0.853093893731062
LOC105274661	-0.131600095137508	6.64553798981637	4.13587575834802	0.0680234749095297	0.853093893731062
LOC105277814	0.15687219473737	5.50963724455766	4.13385926309241	0.0680807254898727	0.853093893731062
LOC105282877	0.613627561307601	0.329635500467151	4.13186546764188	0.0681373899590485	0.853093893731062
LOC105276804	0.238662239038385	7.74061712425759	4.14177606039817	0.0681831031286703	0.853093893731062
LOC105277274	0.376835112842647	4.63655392997299	4.16264380715663	0.0683857406140869	0.853093893731062
LOC105274774	-0.148003298535279	4.79651182288743	4.11629738860951	0.0685818447996263	0.853093893731062
LOC105279848	0.254622108624739	4.37251504876169	4.10922024672389	0.0687850715185691	0.853093893731062
LOC105286453	-0.218812785284236	5.68120947886587	4.10820618393003	0.0688142520170707	0.853093893731062
LOC105281417	0.145039506864632	5.07174680448401	4.10789234830826	0.0688232859880757	0.853093893731062
LOC105277627	0.267922562924744	4.27298584073756	4.10686407571353	0.0688528957507915	0.853093893731062
LOC105286232	-0.892306156146558	-0.139452596445052	4.1057166064182	0.0688859563915116	0.853093893731062
LOC105288223	-0.785025213815603	4.27571194645707	4.36327981092138	0.0690265665800992	0.853093893731062
LOC105284128	-0.255963158710692	5.25199582560397	4.09461383585514	0.0692068595211877	0.853093893731062
LOC105287847	0.238626847704575	4.31509462873241	4.08645116373374	0.0694439606748038	0.853093893731062
LOC105274705	-0.151489182585371	6.19281559099799	4.08251228395502	0.0695587313987687	0.853093893731062
LOC105279249	0.142943865954637	4.75451115352051	4.0767983441505	0.0697256395407021	0.853093893731062
LOC113562104	0.282902798787167	3.33191939767162	4.07300569621826	0.0698366980402809	0.853093893731062
LOC105287102	-0.153938966125583	9.08053903988749	4.0702254724837	0.0699182486836255	0.853093893731062
LOC105283991	0.193394410619582	5.40614080469593	4.06722172996927	0.0700064876394723	0.853093893731062
LOC105282658	0.141960813503192	5.39276496023171	4.06439884475593	0.0700895388338413	0.853093893731062
LOC105284348	-0.489197564540576	1.13563199961383	4.06223779006749	0.0701532006241915	0.853093893731062
LOC105277952	-0.144615729920973	8.39546313538095	4.06193651393485	0.0701620814783645	0.853093893731062
LOC105286285	-0.112004583701954	8.31138843133878	4.0614005792142	0.0701778828969829	0.853093893731062
LOC113562718	-0.372033446494686	2.14710235816015	4.06110136826142	0.0701867066961672	0.853093893731062
LOC105277837	0.29712702820622	3.77928571987276	4.05662573845817	0.0703188574378013	0.853093893731062
LOC105276952	0.15954503771523	7.55039308157011	4.0472464475975	0.0705967938388325	0.853093893731062
LOC105281660	-0.12868590870808	7.32206311730094	4.04417311965553	0.0706881602606698	0.853093893731062
LOC105278191	0.222041117328933	8.38246096088108	4.04248430929664	0.0707384286830287	0.853093893731062
LOC105276691	0.354545346642092	4.42764464838103	4.06227640494764	0.0708134219421983	0.853093893731062
LOC105282837	-0.171708122532295	5.80997265722197	4.03767239662872	0.0708819000035438	0.853093893731062
LOC105284521	0.209465098469113	4.79945857237762	4.0373523009232	0.0708914566566257	0.853093893731062
LOC105278919	-0.140967356796112	6.27358287435747	4.03186417937319	0.0710555553342976	0.853093893731062
LOC105280288	0.156555392711889	4.86028550621853	4.03066435097376	0.0710914934281628	0.853093893731062
LOC105281300	0.120179918518799	7.9458493058803	4.02965778260639	0.0711216601572241	0.853093893731062
LOC105279601	0.147255737520407	7.24736285022701	4.02776587030586	0.0711784032720248	0.853093893731062
LOC105282400	-0.12369866247625	7.56859651783951	4.02666932014199	0.0712113170765545	0.853093893731062
LOC105275331	0.164704849774158	6.1802309613822	4.01322271596785	0.071616458015517	0.853093893731062
LOC105286071	0.277407320315916	6.38882352664744	4.03713452513672	0.0717019237361047	0.853093893731062
LOC105277260	0.237494786592576	4.42800082621439	4.00925902416254	0.071736424769211	0.853093893731062
LOC105278259	-0.175091212943834	4.26916189320849	4.00206364585963	0.0719548373197262	0.853093893731062
LOC105284557	-0.164107813631983	5.00600627641094	4.0009065082991	0.0719900382629904	0.853093893731062
LOC105278746	0.225725908233079	4.5139455047305	3.99540204050659	0.0721577793097629	0.853093893731062
LOC105285134	-0.621396181881295	0.983118208576385	3.99109836406623	0.0722892639417398	0.853093893731062
LOC105281857	0.165532808171087	6.83544610228264	3.99017352746694	0.0723175578551197	0.853093893731062
LOC105279521	-0.320247925054103	4.34699547418907	3.98869885653447	0.0723627013543772	0.853093893731062
LOC105275898	0.122361405589987	5.89025060227829	3.98743666862058	0.0724013678213665	0.853093893731062
LOC105282080	0.928204666155566	-0.445208215992592	3.98528940796318	0.0724672066325548	0.853093893731062
LOC105282834	0.164570246203342	6.80666530787625	3.9851608955148	0.0724711493945112	0.853093893731062
LOC113562999	0.275772082508224	4.65534254298782	3.98481765015556	0.0724816814601452	0.853093893731062
LOC105277074	0.289934752746138	5.42935060121334	4.00614190894909	0.0725277032665602	0.853093893731062
LOC105275723	-0.205987784416982	7.62926488522539	3.97785606026448	0.0726956976101023	0.853093893731062
LOC109610784	-0.48900552405927	3.2912729450297	3.97961106418535	0.0728245742583609	0.853093893731062
LOC105279751	0.506708396652407	1.35324891122966	3.97221458198809	0.0728697026818761	0.853093893731062
LOC105278018	0.132142548237193	9.46515722032239	3.96832728843753	0.0729899011171288	0.853093893731062
LOC105285777	0.786543255323005	1.62456450424832	3.96568990793939	0.0730715905423286	0.853093893731062
LOC105285495	0.149432308876048	7.76978053497899	3.9585543821604	0.0732931705829163	0.853093893731062
LOC105276144	0.31254399657089	5.48600582795865	3.98954623998075	0.0734723689789431	0.853093893731062
LOC105277692	-0.166379681681691	5.92460133527009	3.94757246558219	0.0736358161404562	0.853093893731062
LOC105276712	0.263034372241593	6.6168029383625	3.96758107741265	0.073712291781521	0.853093893731062
LOC105285059	0.153805169952799	5.75936940606771	3.94270155536818	0.0737884259320657	0.853093893731062
LOC105281515	0.258088184674951	5.23036537957664	3.94127957067256	0.0738330515641384	0.853093893731062
LOC105277108	0.335099826444376	2.55685467455275	3.93644222164767	0.0739851100829814	0.853093893731062
LOC105282081	0.180282279433574	5.64728636843982	3.93576909571217	0.0740062999426219	0.853093893731062
LOC105279762	0.218761590495847	7.34691064268253	3.9349101563463	0.0740333500540125	0.853093893731062
LOC113563258	0.224631947371386	3.48642437258856	3.93406934790072	0.0740598410055132	0.853093893731062
LOC105275671	-0.151939623627256	5.78483544335914	3.93332327209302	0.0740833570639119	0.853093893731062
LOC105280461	0.223019776445091	3.36078138001308	3.93217935645753	0.0741194308115878	0.853093893731062
LOC105286439	0.654215298646047	1.53487647955396	3.93152189821334	0.0741401737862054	0.853093893731062
LOC105288229	-0.189313476408265	4.15551097560828	3.92590441977865	0.0743176993147731	0.853093893731062
LOC105280268	0.156439680769931	7.04867336541189	3.92272005385305	0.0744185659409608	0.853093893731062
LOC105275552	-0.540752174513615	0.89710155578878	3.92205966219706	0.0744395053929812	0.853093893731062
LOC105282566	0.150650324286266	6.16499514579284	3.92082198792456	0.0744787687108794	0.853093893731062
LOC105278043	0.146751903152965	4.77547739597549	3.91830982358517	0.0745585419581269	0.853093893731062
LOC105278684	-0.199575386060623	5.73570099108463	3.91046214183054	0.074808424221378	0.853093893731062
LOC105280875	0.158707879066638	6.40970423222366	3.90918836843764	0.0748490806598268	0.853093893731062
LOC105286355	0.11486602560233	7.5727428289047	3.90885748016048	0.0748596464542577	0.853093893731062
LOC105277625	0.164828950386569	6.50885346527338	3.90858164649238	0.0748684556748197	0.853093893731062
LOC105277296	-0.120405694565096	8.0123046117662	3.90801195204499	0.0748866538970324	0.853093893731062
LOC105286182	0.396193880618085	6.3491887144644	4.02926607298003	0.0749764070487663	0.853093893731062
LOC105286260	0.186238624203147	5.10051138830444	3.90330260112197	0.0750372981028859	0.853093893731062
LOC105277438	0.193047029051828	4.57676572329836	3.90146155008488	0.0750962920072717	0.853093893731062
LOC105278523	-0.520893194036888	1.95011239167899	3.90031954100592	0.0751329148896333	0.853093893731062
LOC105287426	0.160150713498406	6.77851808257958	3.89864646411154	0.0751866083454649	0.853093893731062
LOC105286403	0.650202833482928	0.576817723593445	3.89805177658151	0.0752057048593542	0.853093893731062
LOC105281847	-0.789927459130807	-0.104206629307776	3.89477729601277	0.0753109618904686	0.853093893731062
LOC105286348	0.258063162941471	3.76401251399525	3.89327757991293	0.075359230514463	0.853093893731062
LOC105278812	0.163839281684744	8.04492454821764	3.88664450421765	0.0755731762335831	0.853093893731062
LOC105287711	-0.118989662558551	6.17482932572455	3.88124276317249	0.0757479607917084	0.853093893731062
LOC105274595	0.119948285467249	8.08156747871273	3.87851718089142	0.0758363423075378	0.853093893731062
LOC105285180	-0.21049274745685	6.84837574413302	3.87737080478297	0.0758735535246774	0.853093893731062
LOC105287515	0.28475198558524	3.9476125454611	3.86757033110857	0.0761925985853089	0.853093893731062
LOC105276177	-0.182063881934278	4.74611560453388	3.86466681888999	0.0762874379347968	0.853093893731062
LOC105279107	0.169390468538979	5.71879857400749	3.85773083954577	0.0765145838140929	0.853093893731062
LOC105275070	0.298639175314987	5.2083796383362	3.87879407524851	0.0765323255232458	0.853093893731062
LOC105276402	0.113633155676212	9.56741506584557	3.85665795845327	0.0765497941504366	0.853093893731062
LOC105278737	0.230706747795007	4.08877409756254	3.85178545711137	0.0767099545951654	0.853093893731062
LOC105279772	0.148912355108844	5.06466141487151	3.84715613094074	0.0768625057982647	0.853093893731062
LOC105274503	-0.545320161037699	1.01638933503264	3.84268200060015	0.0770102994318883	0.853093893731062
LOC105287417	-0.198979285414142	4.45845566325538	3.84244167522294	0.0770182480238147	0.853093893731062
LOC105287930	0.249833765630692	3.73246857316653	3.84026277193812	0.0770903600265465	0.853093893731062
LOC105286571	0.209190321866126	3.88192091788044	3.83937187547288	0.0771198687828933	0.853093893731062
LOC105285418	-0.190256058739998	9.06653258090979	3.83711252572824	0.0771947668480302	0.853093893731062
LOC105286258	-0.527998201425385	0.468632730713594	3.83267515248421	0.0773421290128269	0.853093893731062
LOC105276981	-0.252843685043703	5.0089322058058	3.83143715644758	0.0773833040833807	0.853093893731062
LOC105278228	0.131455056406719	7.07699293255792	3.83112624149339	0.0773936492037314	0.853093893731062
LOC105285584	0.146124459851961	5.51801817930757	3.82650772572242	0.0775475233983962	0.853093893731062
LOC105284932	-0.167184080035618	6.86972919957892	3.82602237161473	0.0775637158106079	0.853093893731062
LOC105286730	0.132872003216178	5.68560422498314	3.82507892424692	0.0775952031244548	0.853093893731062
LOC105283828	-0.195415908617703	4.11327776271859	3.82233311631533	0.0776869337741121	0.853093893731062
LOC105281223	0.232099637705654	5.56660998207858	3.81863804913025	0.077810588645687	0.853093893731062
LOC105284856	0.276880855395189	5.30744991540322	3.829370326349	0.0778428934191104	0.853093893731062
LOC105278316	0.260562000559649	6.11471938926846	3.83676781942006	0.0778979801518446	0.853093893731062
LOC105279639	0.370292817087673	5.67630826930073	3.89770653941611	0.0780117236171414	0.853093893731062
LOC113563211	-0.829734380361531	0.32693102558954	3.80933219511248	0.0781230881212936	0.853093893731062
LOC105276589	0.238794323063651	5.07817217539641	3.80811719677969	0.0781640034367848	0.853093893731062
LOC105288127	-0.900346518897355	3.15440945577991	3.94525810591197	0.0782704517812067	0.853093893731062
LOC105286305	0.262068446679912	6.43394791643973	3.82494911099408	0.0783518680707264	0.853093893731062
LOC105275017	0.278073683352805	4.28317589003108	3.80195816632954	0.0783718183599608	0.853093893731062
LOC109610681	0.798522133717989	-0.13533690405281	3.79370470446518	0.0786513756260919	0.853093893731062
LOC105288079	-0.139063945768431	5.85181651054573	3.7923043101283	0.0786989314827803	0.853093893731062
LOC105288218	-0.116408582512577	6.90813811445103	3.79043035710837	0.078762624556038	0.853093893731062
LOC105284262	-0.277317406710881	7.15793533943612	3.82284003431671	0.0789194913915782	0.853093893731062
LOC105275574	-0.388041442117774	1.99954457795677	3.78325733793468	0.0790070158051829	0.853093893731062
LOC105278802	0.142047311306368	8.05504613178935	3.77939726556486	0.0791389204119338	0.853093893731062
LOC105279513	0.177563491751014	4.21869178904563	3.77804118119143	0.0791853245916976	0.853093893731062
LOC105288077	-0.201637287942544	4.75965996941048	3.77271739938991	0.0793678263569228	0.853093893731062
LOC105284026	-0.217029924673138	5.06775612459697	3.77117644157701	0.0794207482627622	0.853093893731062
LOC105282961	0.897952912622269	0.230882338598424	3.76894930732884	0.0794973130960916	0.853093893731062
LOC105276694	0.629216387669347	-0.0903557751258693	3.75704263230065	0.0799081967330447	0.853093893731062
LOC113562898	0.518207324403105	1.5687485920229	3.75660421194189	0.0799233761711195	0.853093893731062
LOC105280171	-0.475313048858911	2.34174053443449	3.7507056370291	0.0801279502607935	0.853093893731062
LOC105282735	-0.681233898286656	1.71157558793129	3.74728896841191	0.0802467435937229	0.853093893731062
LOC105277022	-0.82737551653531	0.884939530019732	3.74389649991498	0.0803649113845464	0.853093893731062
LOC105284477	0.134789979527186	6.00281201239488	3.7320705927065	0.0807785247082168	0.853093893731062
LOC105284672	-1.12836560388763	-0.19252902609429	3.7318776803617	0.0807852936827464	0.853093893731062
LOC105281627	0.180729460610277	5.9718616607273	3.73031488220106	0.0808401555903017	0.853093893731062
LOC105274967	-0.288747955363703	3.79081872991994	3.72548350626655	0.0810100528034044	0.853093893731062
LOC105275736	-0.181075453768626	6.88988973215902	3.72288849150545	0.0811014901086361	0.853093893731062
LOC105287791	-0.227759661057341	5.49935174146977	3.72276649338333	0.081105791950573	0.853093893731062
LOC105274767	-0.356643644595642	6.85446507830037	3.81884140661587	0.0811240622949716	0.853093893731062
LOC105285719	0.22400523568577	6.60383198123621	3.7182024950647	0.0812687044023771	0.853093893731062
LOC105281675	0.443465311403978	4.20145785992201	3.76389061013917	0.0813481572192217	0.853093893731062
LOC105281317	-0.200248566739375	5.47466189056948	3.71405876855214	0.0814135713154981	0.853093893731062
LOC105284010	0.14354706081816	5.75678575737792	3.70250915149069	0.081824035044642	0.853093893731062
LOC105285809	0.276025877026024	4.59838049611414	3.70231989512586	0.0818307823865436	0.853093893731062
LOC105282285	-0.189957934305459	5.37096026606539	3.70084297090093	0.0818834611798515	0.853093893731062
LOC105276979	-0.155748542620382	6.91870806979764	3.69595228757426	0.0820582018909391	0.853093893731062
LOC105275706	0.18886403003147	5.31867433804399	3.69580840016525	0.0820633498829597	0.853093893731062
LOC105281321	-0.654810668045683	6.19023801178374	3.97663270892643	0.0820936723439069	0.853093893731062
LOC105281308	-0.203215581245273	5.40089718120254	3.68391065305533	0.0824904151105447	0.853093893731062
LOC105284073	-0.159082766852587	7.40836103222988	3.68205835267027	0.0825571503597706	0.853093893731062
LOC105275350	0.11176511937636	6.90703913702097	3.68065897707156	0.0826076118815468	0.853093893731062
LOC105281081	0.250155383335077	5.54231482679346	3.6834636791823	0.0826688087998321	0.853093893731062
LOC105287730	-0.129947430986093	5.30497790727185	3.6782968433775	0.0826928772648113	0.853093893731062
LOC105283948	0.431203487785594	2.88362418115651	3.67820168136738	0.0826963145912576	0.853093893731062
LOC105280385	-0.238832994835771	4.37946431921277	3.67601301610081	0.0827754198081173	0.853093893731062
LOC105280058	-0.119359775437912	7.35613753808641	3.6748898793068	0.0828160499129464	0.853093893731062
LOC105278475	0.152673593296599	8.47461512455486	3.66993034167948	0.0829957599242253	0.853093893731062
LOC105285797	0.127013550349069	5.80535920302654	3.66700189873686	0.0831020998073662	0.853093893731062
LOC105284253	0.249708499830354	3.8691381549768	3.66602466271927	0.0831376235487636	0.853093893731062
LOC105284641	0.174183999454912	7.44698886885918	3.65671804761511	0.0834768759537552	0.853093893731062
LOC109610928	0.55711141220525	1.07988202014434	3.64909794279064	0.0837559294571958	0.853093893731062
LOC105286193	0.278088895539478	5.49491641940816	3.66873227131632	0.0837567415097268	0.853093893731062
LOC105283505	-0.576867186003636	5.12359627187952	3.85025767995684	0.0838028692800245	0.853093893731062
LOC105274715	-0.152950535670548	5.67971564319144	3.6472716937447	0.0838229797577254	0.853093893731062
LOC105288085	-0.176395831423698	5.18053327786709	3.64604730970482	0.0838679700120231	0.853093893731062
LOC105279038	0.116346354525686	7.44015932449592	3.64544980261111	0.0838899364136755	0.853093893731062
LOC105282693	-0.135791914276203	5.87304288514431	3.64484876279972	0.0839120398906564	0.853093893731062
LOC105279555	-0.217543312313458	3.71121070624541	3.64366694882424	0.0839555226392478	0.853093893731062
LOC105276214	0.191395034381246	6.8965391350247	3.64308683929256	0.0839768769676332	0.853093893731062
LOC105275677	0.154872103109325	5.47442069278843	3.63712218135969	0.0841968324136374	0.853093893731062
LOC105280549	0.162040731028128	6.63818350319496	3.63663874344378	0.084214691184642	0.853093893731062
LOC105285695	-0.22329921144852	3.79946011164593	3.6312266587408	0.0844149411824515	0.853093893731062
LOC105279590	0.17202529259579	4.63847468384107	3.62840311453946	0.0845196483244143	0.853093893731062
LOC105286715	0.165149109764326	6.34436291457222	3.62787270044951	0.0845393359565337	0.853093893731062
LOC105278292	0.327444580418205	3.46880673181524	3.62766515546875	0.0845470410511739	0.853093893731062
LOC105282399	0.193418613093327	4.90765021236308	3.62666431522341	0.0845842094186728	0.853093893731062
LOC105287985	0.211589224045082	4.90215584826632	3.62572016964002	0.0846192908937062	0.853093893731062
LOC105275555	-1.27659173428733	3.91741187560713	3.96018614865667	0.0846195233948703	0.853093893731062
LOC105282047	0.130156563830867	8.00402758467329	3.62569367739559	0.0846202755224166	0.853093893731062
LOC105277637	0.158994427805572	5.85063112491101	3.6184769585887	0.0848890272508259	0.853093893731062
LOC105275187	0.451604354541842	2.21759750248328	3.61695653701276	0.0849457830081714	0.853093893731062
LOC113562902	0.188101321704383	6.43546721068255	3.61384898984316	0.0850619310776429	0.853093893731062
LOC105274612	-0.103424581232468	7.90111706588801	3.60875111131035	0.0852528972370511	0.853093893731062
LOC105275341	0.120498568411277	7.07744874225034	3.60843271562539	0.0852648419624869	0.853093893731062
LOC105277618	-0.142904094874663	7.62409864947882	3.60661220597081	0.0853331789274989	0.853093893731062
LOC105284883	0.302275491334041	5.90397620176862	3.64145651729389	0.0854198862564713	0.853093893731062
LOC105276361	-0.143876129208917	9.05917094838489	3.60399124217014	0.0854316821927475	0.853093893731062
LOC105274518	0.236128442025379	4.29123445084593	3.60380125955867	0.0854388277637959	0.853093893731062
LOC105277828	0.164209992124463	4.78513502063024	3.60166321996846	0.0855192942679778	0.853093893731062
LOC105280505	-0.990844711086807	-0.0679839445197421	3.59906674163135	0.085617140946874	0.853093893731062
LOC105281336	0.400530483001819	2.5134089091852	3.59813095978522	0.0856524393731731	0.853093893731062
LOC105274957	0.137783581955583	5.4424074205972	3.59609537946445	0.0857292854765	0.853093893731062
LOC105277841	-0.930329002882344	3.13182223527497	3.7414664550468	0.0857600388072974	0.853093893731062
LOC105286399	0.233390988615599	6.78136754458001	3.60347021156137	0.0857940739232617	0.853093893731062
LOC105278330	-0.332303980300512	4.90231736180574	3.62370377172962	0.0858657394147994	0.853093893731062
LOC105282987	0.242847756245532	5.02023966235742	3.58811926879836	0.0860312212452845	0.853093893731062
LOC105278235	-0.188281144340256	6.53575479961862	3.58573926228584	0.0861215720944893	0.853093893731062
LOC105275432	-0.177699664090132	9.02036563376225	3.58208337992344	0.0862605879186304	0.853093893731062
LOC105278183	0.114893276467658	10.3021008401573	3.58164085805289	0.0862774338208874	0.853093893731062
LOC105279502	0.165738451603521	5.49231669722994	3.58014388067192	0.0863344509806701	0.853093893731062
LOC105286754	0.221555112396753	3.85455513678708	3.57703285051475	0.0864530942358643	0.853093893731062
LOC105287274	-0.885141267630903	-0.337304259216362	3.57694334233896	0.0864565107442615	0.853093893731062
LOC105285762	-1.07586148610469	-0.299413737314994	3.56751892174387	0.0868171791513983	0.853093893731062
LOC105280780	-0.512169991984944	1.22876541444831	3.5667178227454	0.0868479229551185	0.853093893731062
LOC105285940	0.292300654498338	3.9276207100049	3.55723260627856	0.0872129674805053	0.853093893731062
LOC105274464	-0.126264936988324	7.22647524240443	3.55713574956328	0.0872167048930798	0.853093893731062
LOC105283549	-0.167128706629623	8.25242480420807	3.55580982761884	0.0872678882890551	0.853093893731062
LOC105280228	-1.0717306917143	3.52654480365402	3.79713813893344	0.0874482176015317	0.853093893731062
LOC105284907	0.11552899212536	6.55095632813971	3.54952937473133	0.0875108347073316	0.853093893731062
LOC105276872	0.434360024349778	1.0114645946521	3.54817052311777	0.0875635096210384	0.853093893731062
LOC105278707	0.193231350394199	5.42882022217162	3.54732047525215	0.0875964811514289	0.853093893731062
LOC105282954	-0.309781069288574	6.03884761775319	3.59183652704031	0.0877354741197476	0.853093893731062
LOC105280757	-0.388225379727217	1.97863516218101	3.53693079916754	0.0880007236918558	0.853093893731062
LOC105277012	-0.299438603011719	2.79801932243952	3.53659870122505	0.0880136831843074	0.853093893731062
LOC105285904	0.137213220674126	5.14725528407952	3.534675612569	0.0880887747243592	0.853093893731062
LOC105281741	0.122409202695657	9.48296334071343	3.53449608537013	0.0880957888507099	0.853093893731062
LOC105275834	-0.372265933880128	1.7701441143059	3.53428762781722	0.0881039341567161	0.853093893731062
LOC113563415	-0.517869055552466	0.990509413558941	3.53415580643687	0.0881090854509204	0.853093893731062
LOC105284488	0.344266410898879	5.29341842674287	3.58026147666703	0.0882807708164392	0.853093893731062
LOC105278842	-0.569271888933509	0.81771292771933	3.52908801050766	0.0883074080811012	0.853093893731062
LOC105284112	-0.176138752119574	4.44007270468203	3.52860265611321	0.088326430992286	0.853093893731062
LOC105284147	0.253274241464122	5.14004498945548	3.52631732492789	0.0884160704232209	0.853093893731062
LOC105278243	-0.142596465930659	4.63760832050571	3.52352831019604	0.0885256195121077	0.853093893731062
LOC105275230	-0.121836845001182	8.77238611182418	3.52100997547239	0.0886246816122888	0.853093893731062
LOC105286306	-0.119429675205888	6.2863206737003	3.51992998200242	0.0886672068332902	0.853093893731062
LOC105282001	0.201159773017122	6.47317348316037	3.51620653172486	0.0888140139593876	0.853093893731062
LOC105283932	-0.319255198952343	3.13915877281538	3.50825055622117	0.0891287139349495	0.853093893731062
LOC105280954	0.11672454343401	7.8081953093903	3.50778230594257	0.0891472788220148	0.853093893731062
LOC105286556	-0.295659880355058	6.84240952967669	3.55301724064373	0.0892446347990968	0.853093893731062
LOC105281433	0.793605167799837	0.770817675797292	3.50467646997004	0.0892705388095174	0.853093893731062
LOC105284533	0.336004208895561	2.76568848250003	3.50172247813972	0.0893879693165204	0.853093893731062
LOC105281016	-0.645500031149294	0.190727520896949	3.50076955085781	0.0894258921599034	0.853093893731062
LOC105280518	-0.648512250693092	3.64177643981568	3.59134470953629	0.0894469551083863	0.853093893731062
LOC105276494	-0.356581107629628	4.81380793425752	3.53328494447394	0.0896250298883951	0.853093893731062
LOC105283585	0.205202275833451	5.80248265202274	3.48595744477154	0.0900179379288022	0.853093893731062
LOC105280076	0.219373449548181	3.69451782402521	3.48542874383163	0.0900391602901283	0.853093893731062
LOC105282392	0.151738676577941	4.84508384452208	3.48521339670207	0.0900478062321365	0.853093893731062
LOC105275039	0.380473594334389	2.96627016270617	3.47858384817811	0.09031448108258	0.853093893731062
LOC105281346	-0.204501442076257	4.92710702495443	3.47854944042289	0.0903158677019688	0.853093893731062
LOC105282994	-0.38443819613693	4.15318442963129	3.49882737012353	0.0903499021731203	0.853093893731062
LOC105279142	0.174212405393836	4.43577388713048	3.47732279845818	0.0903653182118498	0.853093893731062
LOC105283278	0.174802278415329	7.51795682850639	3.47415341235652	0.09049324402635	0.853093893731062
LOC105277858	-0.387050287627129	6.82834445226169	3.58818931216314	0.0905068220908088	0.853093893731062
LOC105279257	-0.154769314696676	6.27061564840475	3.47315181910345	0.0905337181450228	0.853093893731062
LOC105283618	0.202803111008736	4.87534490864753	3.47239203018081	0.0905644360386573	0.853093893731062
LOC105279550	-0.220837732850066	4.29849690781775	3.47195103583413	0.09058227117168	0.853093893731062
LOC105283957	-0.141752849629287	7.10925443238129	3.47194629767623	0.0905824628207133	0.853093893731062
LOC105283212	-0.327024153696024	3.4684336058703	3.46911955114708	0.0906968890696449	0.853093893731062
LOC105286691	-0.146955450073139	5.57957275517703	3.4657432137672	0.0908337984824123	0.853093893731062
LOC105282557	0.159194345887167	6.85176233415928	3.46517669425013	0.0908567958586651	0.853093893731062
LOC105280382	0.147002251088997	5.5438578942019	3.46485326649825	0.0908699283811945	0.853093893731062
LOC105284911	-0.473580849294673	7.30812315445495	3.66060523658837	0.0908838301128365	0.853093893731062
LOC105281350	-0.216465778022002	4.52043423808393	3.46448107405291	0.0908850438779942	0.853093893731062
LOC105284163	0.15689196100936	5.09372427152382	3.46336211164402	0.0909305060784547	0.853093893731062
LOC105285329	-0.219032430197549	5.22175538873589	3.46176922898233	0.0909952719604121	0.853093893731062
LOC105274979	-0.381074285382826	2.07950883456121	3.46166108276472	0.0909996712170088	0.853093893731062
LOC105276382	-0.185570987453153	5.19358521030538	3.46133803488376	0.0910128139881872	0.853093893731062
LOC105275568	-0.14626092341921	6.11795211920102	3.46058638269899	0.091043403096138	0.853093893731062
LOC105280718	0.215248566941012	8.11912895689372	3.46621362348951	0.0910548824163197	0.853093893731062
LOC105277839	0.285883434883452	6.35997576141074	3.49325687598317	0.0911233963420876	0.853093893731062
LOC105279528	0.275332025366062	6.03941769822426	3.48784015365224	0.0911253425660059	0.853093893731062
LOC105283908	0.137671127445456	4.85030425037798	3.45739592726582	0.0911733838226754	0.853093893731062
LOC105288115	-0.253562271454352	4.1039071280951	3.45148110889427	0.0914149680125187	0.853093893731062
LOC105276738	0.302750351018191	5.25417624899721	3.47568570173489	0.0916152629260955	0.853093893731062
LOC105275308	-0.676318027560458	4.89970093968836	3.67133950007723	0.0919292498065396	0.853093893731062
LOC105280724	-0.180502945802717	4.5575012760339	3.43609705936925	0.0920470541787695	0.853093893731062
LOC105275222	-0.141148208501347	8.29108769439945	3.43483379546245	0.0920991994377839	0.853093893731062
LOC105277437	0.161839268980202	5.80927996579376	3.43477348566797	0.0921016898372626	0.853093893731062
LOC105279458	-0.154908535440457	6.44971195088321	3.43350379503357	0.0921541392133808	0.853093893731062
LOC105285903	-0.113495910641048	7.36299219172885	3.43029428444309	0.0922868861118254	0.853093893731062
LOC105280239	-0.558217087299376	0.785252186622078	3.42862031793922	0.0923562166508882	0.853093893731062
LOC105280279	0.366831310789496	3.91662354327366	3.43386573187169	0.0923816306944074	0.853093893731062
LOC105276164	0.23257986173988	6.81718464508031	3.44039942184589	0.0924629112185477	0.853093893731062
LOC105283803	-0.135689502524262	6.08131916120007	3.42478795080255	0.0925151858795307	0.853093893731062
LOC105277075	-0.284688740377676	4.01498694384313	3.42476047243891	0.0925163269308217	0.853093893731062
LOC105283046	-0.121884156734775	7.42245616064342	3.4228468472007	0.0925958342002076	0.853093893731062
LOC105286166	-0.120311596848668	5.87106631183509	3.42242798891004	0.0926132482671434	0.853093893731062
LOC105280405	0.167684429448282	5.32234930236238	3.42200755292839	0.0926307320286213	0.853093893731062
LOC105284558	0.208837619490072	7.28443518630532	3.42133784085633	0.0927250899368062	0.853093893731062
LOC105281630	-0.232658278593778	3.3030782924244	3.41763649969649	0.0928127453139649	0.853093893731062
LOC105287019	-0.130168974034649	7.40350362346499	3.41627373447432	0.0928695827463907	0.853093893731062
LOC105278670	0.273717014756482	4.87021011542867	3.41862239617973	0.092962959645374	0.853093893731062
LOC105281095	-0.109249709911647	6.29631662623561	3.41141132717871	0.0930727348920334	0.853093893731062
LOC105274603	0.268443445085195	3.40708958251211	3.41044199957238	0.0931132997056272	0.853093893731062
LOC105286291	-0.13767168551806	6.95964445679723	3.40812585291807	0.0932103159664842	0.853093893731062
LOC105279385	0.257545970269233	4.96891642353712	3.40609583733975	0.0932954506456128	0.853093893731062
LOC105276512	0.241178939835884	3.2111196578871	3.40191846800584	0.0934709459177308	0.853093893731062
LOC105286567	0.409647721937798	5.02940587789901	3.48416492083917	0.0934946255720418	0.853093893731062
LOC105277565	0.171258372995063	5.97156394910407	3.39802173088504	0.0936350224848357	0.853093893731062
LOC105284767	-0.512534741729548	1.31308857516067	3.39615495160745	0.0937137524924486	0.853093893731062
LOC105284769	0.164521348239413	5.95175358226254	3.39560102378833	0.0937371298478049	0.853093893731062
LOC105281514	-0.18815300593042	5.95702667369232	3.39389711383001	0.0938090853425713	0.853093893731062
LOC105278709	0.131453912498616	8.02398429900508	3.39018613218541	0.0939660370840203	0.853093893731062
LOC105284195	0.133888512101089	6.69461296957085	3.38688904605362	0.0941057582016794	0.853093893731062
LOC113561415	0.262855554410032	4.52228885461048	3.38399272077107	0.0942287098972943	0.853093893731062
LOC105275948	0.197280617610992	5.79745588682823	3.38316313174626	0.0942639636009385	0.853093893731062
LOC105281405	-0.767342492461823	-0.0628953879832291	3.38263639569273	0.0942863559839578	0.853093893731062
LOC105283488	0.669380009197304	0.238846381444614	3.38195410867281	0.0943153709412236	0.853093893731062
LOC105277798	0.182666276289919	5.12715778343864	3.37939006611479	0.0944245090332769	0.853093893731062
LOC105283266	0.464471902489908	2.130464202845	3.37622578794418	0.0945594131591601	0.853093893731062
LOC105277975	-0.327439622788623	2.9557948461511	3.37523728214666	0.0946016058235238	0.853093893731062
LOC113563597	0.603033564303429	2.30432333921793	3.37377891562233	0.0946638965431571	0.853093893731062
LOC105278144	0.150987258483707	6.67547775383322	3.37354719842139	0.0946737985088703	0.853093893731062
LOC105279945	-1.24599189927295	0.917978073462052	3.42745110146032	0.0946935214411003	0.853093893731062
LOC105285422	0.59499586376162	0.878476688795731	3.37288471979415	0.0947021153159978	0.853093893731062
LOC105285708	-0.155913325716602	7.23372807597041	3.37206625039071	0.0947371143321502	0.853093893731062
LOC105285600	-0.135351789563208	7.23400215323793	3.37159123145545	0.0947574342705464	0.853093893731062
LOC105287818	0.147037833427468	5.62460227913221	3.36875931622542	0.0948786882443698	0.853093893731062
LOC105284096	0.18325572555596	6.71196736181349	3.36831089878147	0.0948979058475378	0.853093893731062
LOC105274706	-0.206007039224415	5.48728051492149	3.36802180777881	0.0949102978495439	0.853093893731062
LOC105281287	-0.145554096530923	5.56842684144787	3.36715010474438	0.09494767596541	0.853093893731062
LOC105282827	-0.205640619183038	5.96595656340368	3.36709075708261	0.0949502214256276	0.853093893731062
LOC105283112	0.201430901709337	8.1384197114706	3.36341631864707	0.0951079863473796	0.853093893731062
LOC105279856	-0.672474072288945	0.173384099489184	3.36276070977098	0.0951361697838252	0.853093893731062
LOC105285510	-0.179198472809376	4.85855519451511	3.36184979239613	0.0951753457573842	0.853093893731062
LOC105283986	0.249683941882356	4.84724425796934	3.36149979983402	0.0951904032939812	0.853093893731062
LOC105274907	-0.240367256074516	5.34401722559803	3.35962131124282	0.095271271245626	0.853093893731062
LOC105275582	-0.116137186599365	7.38916146937013	3.35818019008383	0.0953333688330381	0.853093893731062
LOC105287933	-0.123434469348795	5.71886007334332	3.35601356582235	0.0954268231973501	0.853093893731062
LOC105274632	-0.118107848390033	6.66406947159622	3.35582018687147	0.0954351698851476	0.853093893731062
LOC105284988	0.187466226802339	5.31323534109535	3.35554315855408	0.095447128661601	0.853093893731062
LOC105280998	-0.133748346199758	5.04820882363273	3.35409611984817	0.0955096249056971	0.853093893731062
LOC105285680	0.173447121115868	5.48978258184205	3.35249148185575	0.0955789873975968	0.853093893731062
LOC105281990	0.102806948002072	6.62677574652252	3.35183358097927	0.0956074441467297	0.853093893731062
LOC105279178	-0.412762335745125	2.56514230248147	3.34815082559056	0.0957669327831249	0.853093893731062
LOC105283002	0.257669165415688	6.30163684959897	3.36854342385772	0.0957932853381901	0.853093893731062
LOC105282166	-0.473226369526111	2.03098041442367	3.34743998420603	0.0957977552988792	0.853093893731062
LOC105279044	-0.151344668365822	6.58018203918272	3.34324625840649	0.095979849852455	0.853093893731062
LOC105285534	0.124821018542904	6.98038111449567	3.34267298939402	0.0960047751304143	0.853093893731062
LOC105277638	0.203628487478962	5.5254848688975	3.34152543905712	0.0960546939633963	0.853093893731062
LOC105277495	-0.46366372235574	2.25708870055771	3.33670062246311	0.0962649297218588	0.853093893731062
LOC105288032	0.436157954941085	1.79100782464945	3.3331790365201	0.0964187412066355	0.853093893731062
LOC105282151	-0.113956850646334	6.56592987147837	3.33276269087678	0.0964369460986486	0.853093893731062
LOC105275653	0.17287883089243	6.23227174396082	3.33022314472226	0.0965480817486039	0.853093893731062
LOC105280415	-0.113570109632442	7.36945429788438	3.32977435444196	0.0965677383257807	0.853093893731062
LOC105281456	-1.03425002544059	3.0224492003958	3.49274791373969	0.0966701309292955	0.853093893731062
LOC105280485	2.5056486231252	1.43689267024248	3.57947860878579	0.0968061750835265	0.853093893731062
LOC105278844	-0.160112014219255	5.998130023657	3.32265021761177	0.0968804383930834	0.853093893731062
LOC105280355	-0.293130434160042	4.23235590090687	3.32162589178497	0.0969255030083869	0.853093893731062
LOC105286186	-0.135095927118523	7.55002141292955	3.32161097966102	0.0969261592517095	0.853093893731062
LOC105285915	0.163320198112692	9.29176756925415	3.31754784432184	0.0971051739112162	0.853093893731062
LOC105282779	0.14057616987401	6.80294006352278	3.31427290510812	0.0972497624245233	0.853093893731062
LOC105275956	-0.143942963605045	6.03713117891999	3.30877132163293	0.0974932626259299	0.853093893731062
LOC105276970	0.142119116986943	6.79539352873343	3.30750329612098	0.0975494933388692	0.853093893731062
LOC105287732	0.138864249701481	5.4362644068689	3.30690059820696	0.0975762342293156	0.853093893731062
LOC105281312	0.107297148178471	6.02976787453087	3.30566729814221	0.0976309826094077	0.853093893731062
LOC105274997	-0.256049082891433	3.16000262516787	3.30494945121369	0.0976628667649297	0.853093893731062
LOC105284354	-0.167662243798753	4.87817691660617	3.30266682791361	0.0977643390280569	0.853093893731062
LOC105278276	0.155269703111883	5.94847940901707	3.30243602263002	0.0977746066247877	0.853093893731062
LOC105284875	0.46105622444836	6.27774555815414	3.45790850879245	0.0980917587980072	0.853093893731062
LOC105279162	-0.220544676838495	5.18047436285973	3.29175996724522	0.098251016218063	0.853093893731062
LOC105276759	0.143259852369622	4.43707539010617	3.28500994439361	0.0985537261571646	0.853093893731062
LOC105284534	0.2285465269889	3.39674484026275	3.27872099656335	0.0988368076294974	0.853093893731062
LOC105277896	0.893136551616501	-0.223740120560717	3.27786439905642	0.0988754437943055	0.853093893731062
LOC105283682	-0.363942713696797	1.74563144320832	3.27756122239192	0.0988891228618745	0.853093893731062
LOC105274773	0.15236019150589	8.95967836756046	3.27723954322268	0.098903639331005	0.853093893731062
LOC105282105	-0.257680803477139	3.20752570709136	3.27274686513784	0.099106659618059	0.853093893731062
LOC105286782	-0.140697058539207	10.9200279616887	3.27247634274071	0.0991189009030616	0.853093893731062
LOC105276706	-0.15962151386312	5.25161900510286	3.27160233298082	0.0991584632290223	0.853093893731062
LOC105277744	0.225589533350146	3.64130365013125	3.27028742687013	0.0992180200361702	0.853093893731062
LOC105281192	0.188805358296721	6.66991217725545	3.26919444915407	0.0992675589245314	0.853093893731062
LOC105275838	-0.266013884151119	3.53793217159598	3.26868563416072	0.0992906313525947	0.853093893731062
LOC105281636	0.229111395463338	5.51757891104901	3.26683272560409	0.0993747089050451	0.853093893731062
LOC105281309	0.123377464920748	7.83663961753184	3.26674032445265	0.0993789040262976	0.853093893731062
LOC105278876	0.106177213784872	6.1227965232641	3.26614110056685	0.0994061148680014	0.853093893731062
LOC105277083	0.155553447951103	5.93740860248555	3.26370833771695	0.0995166826291452	0.853093893731062
LOC105285865	-0.201843865070225	6.07521553247066	3.26303675372509	0.0995472328199134	0.853093893731062
LOC105284158	-0.456797815548883	0.516830210979252	3.2592535386424	0.099719549449308	0.853093893731062
LOC105279490	0.285368125387976	2.94796110274071	3.25869307326884	0.0997451090278944	0.853093893731062
LOC105281616	0.399659022482253	1.43279490644709	3.25860196252023	0.0997492648347884	0.853093893731062
LOC113561407	0.263780246641998	3.05955220351548	3.25774752506267	0.0997882485614024	0.853093893731062
LOC105282646	-0.127408503343103	5.66978485485996	3.25448011056598	0.0999375001313301	0.853093893731062
LOC105284059	0.112690794877862	5.69338396364081	3.2523300829486	0.100035863003966	0.853093893731062
LOC105286344	0.124570677464757	5.38313957358928	3.25123327408126	0.100086088158391	0.853093893731062
LOC105283218	0.157987938039205	4.3793360313699	3.24970527548197	0.100156110930878	0.853093893731062
LOC105280081	0.210218589635579	4.54571976894314	3.2484071768704	0.100215646307137	0.853093893731062
LOC105286561	0.146664212845042	6.20683090994611	3.24817472511968	0.100226312032329	0.853093893731062
LOC113563285	0.259293057256247	4.75273359694943	3.24805957961795	0.100231595848922	0.853093893731062
LOC105287954	-0.251374965773095	4.16901433425327	3.24687844715652	0.100285815965697	0.853093893731062
LOC105285296	-0.121567549685978	5.79296700371353	3.2450467742924	0.100369971793051	0.853093893731062
LOC105283492	-0.165946432822087	5.03660711554658	3.24224228726358	0.100498994477438	0.853093893731062
LOC105287722	0.225259367017231	6.17537501663084	3.24165181275268	0.100771380614577	0.853093893731062
LOC105277730	-0.298644501598817	3.95369158456001	3.23505697431418	0.10083050788738	0.853093893731062
LOC105286700	0.208526252812423	6.39201659379953	3.2338197389866	0.100887728900674	0.853093893731062
LOC105282023	0.180428980169271	5.1785805522654	3.2329563633111	0.100927683294897	0.853093893731062
LOC105276419	-0.706441217478806	1.39302166127517	3.23271766609755	0.100938732964778	0.853093893731062
LOC105283077	0.424424435041566	2.54344911599807	3.23213326380644	0.100965792252193	0.853093893731062
LOC105274538	-0.19512376337935	8.97044668944111	3.23042466843244	0.101044956527018	0.853093893731062
LOC105278124	-0.286924121027613	4.87480233300305	3.24508225857887	0.101089641912	0.853093893731062
LOC105283569	-1.08579980962908	2.67437204620368	3.36640953166409	0.101135683100568	0.853093893731062
LOC105282057	-0.143074657339024	5.5905710421382	3.22801150831826	0.101156897625952	0.853093893731062
LOC105276610	-0.156403883434715	5.38718899040178	3.22798694026878	0.101158038079939	0.853093893731062
LOC105275257	0.128347381699012	5.7603933578451	3.2273207844005	0.10118896730323	0.853093893731062
LOC105280070	0.252841213473126	8.47500757782379	3.2548903449197	0.101218981951463	0.853093893731062
LOC105276520	0.116857020603243	6.60314318453453	3.22079794551735	0.101492444523799	0.854659366461
LOC105280522	-0.113148344966013	7.01075960188381	3.20981346571982	0.102006078023349	0.855529407811559
LOC105275567	-0.206090631181268	4.15443658986057	3.20935342533873	0.102027660331534	0.855529407811559
LOC105287593	-0.6419256404389	2.2224745766139	3.21067867297943	0.102211083742305	0.855529407811559
LOC105281775	0.201213093378866	4.08144618411651	3.20362468802057	0.10229689705414	0.855529407811559
LOC105285830	-0.602779024143048	5.57788216270465	3.41821673531528	0.102307470144437	0.855529407811559
LOC105283379	0.21371519976334	6.89852990491545	3.20526013073782	0.102450796435845	0.855529407811559
LOC105276415	-0.143625862373887	11.6674545106066	3.19894216953775	0.102517624482586	0.855529407811559
LOC105279374	-1.43661619817837	0.293715346497801	3.24891707861715	0.102552720021532	0.855529407811559
LOC105284377	0.139807249014044	8.62080688199756	3.19810783261491	0.102557016492661	0.855529407811559
LOC105280252	0.638268587575779	0.0929540823992857	3.1956901727275	0.102671269804165	0.855529407811559
LOC105281355	0.57749179375266	-0.00556115906602651	3.19554009676005	0.102678367314393	0.855529407811559
LOC105283751	0.210462723914537	4.58656474095963	3.1945383026336	0.102725760677465	0.855529407811559
LOC105286985	0.180212067348443	5.97469330163551	3.19429470515296	0.102737289042341	0.855529407811559
LOC105282061	0.203781481304473	8.08804202287124	3.19486775412345	0.10288441280124	0.855621602730531
LOC105275068	-0.244211595350448	3.70165413580141	3.18976926333296	0.102951752403712	0.855621602730531
LOC113562058	0.525035740591539	1.20139140047011	3.18626025624954	0.103118432064125	0.855621602730531
LOC105275012	-0.101945684055299	6.84836748719727	3.18539021315995	0.103159811802592	0.855621602730531
LOC105281758	0.137381104945106	6.28203035834026	3.18480921576198	0.103187455938456	0.855621602730531
LOC105287615	0.357311542153955	8.2800224744659	3.27878428893189	0.103398202313877	0.855730364538537
LOC105277368	0.251618758407213	4.53040766388983	3.17966846500176	0.103432459752097	0.855730364538537
LOC105286262	0.247235129862382	4.99299394022614	3.17824182503054	0.103500581240782	0.855730364538537
LOC105284784	0.163240171548784	6.17744509572721	3.17716798659044	0.10355189364579	0.855730364538537
LOC105278265	-0.204439508660081	4.06086090647008	3.17408843639009	0.103699223901705	0.856221642774839
LOC105282231	-1.58849415806828	4.1777469866803	3.49605606548243	0.103812529250471	0.856291066808224
LOC105281090	-0.116569364773756	6.31237743502458	3.16769318737894	0.10400602140046	0.856291066808224
LOC105284616	-0.97252135546805	0.117603517986282	3.16711367335221	0.10403387838572	0.856291066808224
LOC105277873	1.21951181474584	0.215170183537434	3.19128367771641	0.10413445049546	0.856291066808224
LOC105279777	0.686524066592515	0.125132509192505	3.16161180750128	0.104298816611659	0.856291066808224
LOC105281427	-0.115526736174384	6.4825411949489	3.15499070297628	0.104618772140914	0.856291066808224
LOC105279881	-0.195637386517946	5.51633677981936	3.15451139116698	0.10464198188987	0.856291066808224
LOC105275633	0.611462666514879	0.895904839538895	3.15014452250508	0.104853736390922	0.856291066808224
LOC105284134	-0.137597248690118	7.46559542299631	3.14946401951518	0.10488678308565	0.856291066808224
LOC105282414	0.546599629162455	1.07021961463979	3.14935381605276	0.104892136031134	0.856291066808224
LOC105282643	-0.286689931671759	2.17906415589265	3.14873613689681	0.104922145078908	0.856291066808224
LOC105278358	0.217536425151369	5.28948228555708	3.14728766315346	0.104992559269329	0.856291066808224
LOC105283602	-0.25974533340633	6.64454649778134	3.17367609810004	0.105024406101554	0.856291066808224
LOC105281375	-0.176209172678894	5.33440938320475	3.14180467480456	0.105259638770815	0.856291066808224
LOC105286503	0.286682204072405	4.51090154126614	3.14434575751961	0.105348124059093	0.856291066808224
LOC105287987	0.157270796020602	5.08025962268936	3.13396782991379	0.105642855444972	0.856291066808224
LOC105286634	-0.740285473642121	1.40497410892881	3.13289619984433	0.105695393240452	0.856291066808224
LOC105283177	-0.119999925065939	7.24522668159437	3.13252934116653	0.105713386396608	0.856291066808224
LOC105280457	-0.110892208729541	6.66074351153256	3.1267755659307	0.105996092131018	0.856291066808224
LOC105275269	-0.179811473424328	5.5286418650673	3.1249491763917	0.106086027931658	0.856291066808224
LOC105287679	0.476532517505982	1.55232995356908	3.12420356411509	0.106122771158354	0.856291066808224
LOC105279740	-0.24674586363867	7.16592539164124	3.14860570986823	0.10618546959202	0.856291066808224
LOC105276257	-0.776925946950761	3.89569984890018	3.28616417561522	0.106226484066282	0.856291066808224
LOC105285185	-0.131978833261489	4.55961437621737	3.11787684340869	0.106435190106173	0.856291066808224
LOC105286039	0.517048301093551	1.63301063102903	3.11425935956546	0.106614342702037	0.856291066808224
LOC105274683	0.548173551061673	1.41851266830799	3.11240771063394	0.10670619020198	0.856291066808224
LOC105277626	0.218251074029114	5.28516887464706	3.10798796802081	0.106925824382584	0.856291066808224
LOC105277645	-0.282157069860576	3.46303758924644	3.1064779460802	0.107000993123543	0.856291066808224
LOC105286520	-0.181858382358062	5.07345041631096	3.10309050501823	0.107169860789534	0.856291066808224
LOC105276935	-0.14123710889275	7.54496741094184	3.09718665114688	0.107464973984773	0.856291066808224
LOC105277644	-0.138332052417574	7.88191544462556	3.09402736610377	0.107623314322359	0.856291066808224
LOC105275043	-0.334364357324204	3.53628600651079	3.09217026731118	0.107716526896779	0.856291066808224
LOC105286856	-0.395518661151625	1.49937370114187	3.09162090968292	0.107744119977526	0.856291066808224
LOC105287149	0.164716160610606	7.85201055870558	3.08831323530379	0.107910445050388	0.856291066808224
LOC105287572	0.123201192362988	7.22243851150479	3.08480052735545	0.108087432949346	0.856291066808224
LOC105280900	0.137290053410359	5.04790614883659	3.08425313540248	0.108115046095548	0.856291066808224
LOC105281128	-0.414771414291726	1.93770974459136	3.08412245816886	0.108121639407315	0.856291066808224
LOC105285886	0.264721832379371	4.16876212069839	3.08373224179389	0.108141330752786	0.856291066808224
LOC105286577	-0.144932307504981	5.83592052191768	3.08350657692193	0.108152720449511	0.856291066808224
LOC105286668	0.105566605910996	7.56187627780038	3.08201011000713	0.108228287817564	0.856291066808224
LOC105286694	-0.115777510264401	6.24466696299513	3.07965555560478	0.108347320347963	0.856291066808224
LOC105286928	0.105297489163093	6.96307883310122	3.07720567454527	0.108471346454214	0.856291066808224
LOC105282845	-0.129482621280216	5.79951050139304	3.07515228543833	0.10857543726669	0.856291066808224
LOC105286286	-0.146094906511759	9.07438553712884	3.07365438299376	0.108651448310681	0.856291066808224
LOC105282762	-0.372135985106586	2.23616530771533	3.07178216277954	0.108746548020564	0.856291066808224
LOC105280481	-0.456784404209274	1.08911152657052	3.06924565477842	0.108875557017278	0.856291066808224
LOC105285293	0.176377406279974	5.89597838870369	3.06897161826454	0.108889506245425	0.856291066808224
LOC105287890	0.161506299700766	8.22463751327768	3.06831303793932	0.108923039006859	0.856291066808224
LOC105277389	-0.140221100788185	6.12774350402329	3.0667043849125	0.109005000876387	0.856291066808224
LOC105280766	0.491321246993743	0.470680247379872	3.06648679239125	0.109016093292561	0.856291066808224
LOC105277267	0.453224572090636	3.88830227332547	3.09960792785806	0.109094870164895	0.856291066808224
LOC105280046	-0.507925301218552	0.731214412357409	3.06215879247092	0.109237020396482	0.856291066808224
LOC105276556	0.1874270785863	4.23853460076661	3.06021064756715	0.109336648810703	0.856291066808224
LOC105275186	0.131927406796068	5.52302955229461	3.0540783306841	0.109651001912676	0.856291066808224
LOC113562734	0.102519922844116	6.18948683248875	3.05229660860491	0.109742548707248	0.856291066808224
LOC105284938	0.26134619858278	4.25218009311357	3.05077938237301	0.109820581081802	0.856291066808224
LOC105284113	0.149125920645474	6.09785089531183	3.04937290456039	0.109892979792311	0.856291066808224
LOC105276446	0.16586247551848	9.92513510460472	3.04612080465391	0.110060611871595	0.856291066808224
LOC105283136	0.14295530853067	5.91864938859147	3.04600640779125	0.110066514392812	0.856291066808224
LOC105284671	-0.356892985558468	2.02641020026048	3.04394106860805	0.110173147854613	0.856291066808224
LOC105277405	-0.292533986805818	3.7241575415194	3.04238506917278	0.11025356980075	0.856291066808224
LOC105278602	0.225372432187503	3.47586916846391	3.04190895615574	0.110278192466289	0.856291066808224
LOC105278931	-1.53632309771292	1.55148402564266	3.17359096730181	0.110393563928016	0.856291066808224
LOC105282867	-0.126029082650606	5.79129727565699	3.03855725670256	0.110451724558684	0.856291066808224
LOC105286369	-0.323986794461604	2.33153578231143	3.03823250993547	0.110468556332559	0.856291066808224
LOC105276168	0.329945180557867	2.45962759142811	3.03774123622936	0.110494025397497	0.856291066808224
LOC105284167	-0.143612859678427	7.2948043494815	3.03468875291086	0.110652440441589	0.856291066808224
LOC105284180	0.130361776062184	6.85682618061318	3.03290881447107	0.110744945771424	0.856291066808224
LOC105278094	0.424632041440751	1.91777217416502	3.03278662833038	0.110751299479932	0.856291066808224
LOC113562667	-0.250071723235289	3.92509829585569	3.03103706578858	0.110842327389159	0.856291066808224
LOC105286866	0.153035234783594	5.56847085502966	3.02393161785044	0.111212983803065	0.856291066808224
LOC105278310	-0.55926988924782	0.182797861309371	3.0206564848073	0.111384355731635	0.856291066808224
LOC105284861	0.505772515745752	0.792591769626886	3.02052030500673	0.11139148854669	0.856291066808224
LOC105288250	-0.105564964013829	8.12604283703666	3.02005032694071	0.111416109430166	0.856291066808224
LOC105280375	0.114089305812438	6.96242278442251	3.01883258705047	0.111479935358835	0.856291066808224
LOC105282702	-0.295420191330616	2.57797988971264	3.01504687256431	0.111678651312527	0.856291066808224
LOC105283947	0.254041898658461	3.98376305460757	3.01483759142521	0.111689649668241	0.856291066808224
LOC105281354	0.260334530080741	3.08772160214634	3.01388411902532	0.111739774752387	0.856291066808224
LOC105277804	-0.248551957110589	5.56183190121059	3.02224083060525	0.112046335389482	0.856291066808224
LOC105282560	0.186194780953544	5.33891360757196	3.0071987158814	0.112092028943465	0.856291066808224
LOC105288016	-0.184984677255964	4.48969221775373	3.0069960252105	0.112102730507114	0.856291066808224
LOC105280170	-0.176655326357751	6.75246220891111	3.00468331925596	0.11222492660331	0.856291066808224
LOC105286277	0.394674908173841	1.74954776665056	3.00440205997632	0.112239798874212	0.856291066808224
LOC105279185	-0.137028483288942	5.32447656129736	3.00371605660508	0.112276083368659	0.856291066808224
LOC105284978	0.188336965172579	5.20065625995434	3.00328761667712	0.112298752146009	0.856291066808224
LOC105275881	-0.113112047056116	8.13462035069699	3.00175641517246	0.112379815131244	0.856291066808224
LOC105274534	-0.135176385270893	5.47438908876478	3.0014864239503	0.112394116302021	0.856291066808224
LOC105278080	0.267673098672552	6.55810437574194	3.02978175625215	0.112540086439851	0.856291066808224
LOC105276862	0.677107172869188	0.416807268200693	2.99683534488698	0.112640838987842	0.856291066808224
LOC105277220	0.126379476978936	10.6404514797171	2.9958140830747	0.112695104323301	0.856291066808224
LOC105274670	-0.160006041351627	4.67988027279497	2.99537234089275	0.112718586732223	0.856291066808224
LOC105274968	0.132137852489425	8.00795867818735	2.99318391361126	0.112835011304988	0.856291066808224
LOC113563571	-0.431934618799601	1.16974456946316	2.99134027430769	0.112933210486877	0.856291066808224
LOC105278234	0.149107682254275	5.89538387953743	2.98809777281529	0.113106179195582	0.856291066808224
LOC105283930	-0.0992292836416066	9.80921468636005	2.98773100903827	0.113125764888664	0.856291066808224
LOC105277997	0.128353061430848	7.91155583183512	2.98421109401597	0.113313950283103	0.856291066808224
LOC105277964	-0.259030788672895	4.50176868225239	2.98192711469745	0.113436269428405	0.856291066808224
LOC105280659	0.159971521514005	8.67450299762038	2.97969560470373	0.113555939001088	0.856291066808224
LOC113562021	0.744847236875917	-0.155071586013083	2.97659824292895	0.11372230505359	0.856291066808224
LOC105283409	-0.127319160880788	8.76296414483845	2.97476499758432	0.113820917104199	0.856291066808224
LOC105282393	-0.45202877790262	3.35328452107013	2.98656863631581	0.113933657685055	0.856291066808224
LOC105274584	-0.104392210454968	7.14398151170268	2.97234799260567	0.113951094617115	0.856291066808224
LOC105277225	0.156701067684604	8.89186976691657	2.97234167503756	0.113951435120481	0.856291066808224
LOC105279049	-0.133753556349633	5.42037032798966	2.972188158535	0.113959709724077	0.856291066808224
LOC113562002	-0.583484207609051	0.183239386453545	2.96819388277447	0.114175268814967	0.856291066808224
LOC105285198	-0.121820078412686	9.19836348473024	2.96569964354572	0.114310135661191	0.856291066808224
LOC105277785	-0.420367454261971	1.92898927763987	2.96480481550308	0.114358569061428	0.856291066808224
LOC113563056	-0.493003841504397	0.486066523788028	2.96430257169023	0.114385764789202	0.856291066808224
LOC105277894	-0.51684309929578	0.766562301774039	2.9616519104188	0.114529428902087	0.856291066808224
LOC105287753	0.164491953154395	7.72662458920834	2.96131062230254	0.114547942991479	0.856291066808224
LOC105285869	-0.109175484885614	9.35932489761953	2.95971420939389	0.114634594722072	0.856291066808224
LOC105275370	-0.15818981988113	6.67298588496433	2.95850933986217	0.11470004849157	0.856291066808224
LOC105281069	0.139857579474769	8.25155369135723	2.95443330408301	0.114921825537455	0.856291066808224
LOC105278854	0.128805149297652	6.14076908680723	2.9537622293271	0.114958390432379	0.856291066808224
LOC105287147	-0.210365511587189	7.36377289162612	2.9632451392097	0.11514960799099	0.856291066808224
LOC105285138	0.153617872226563	6.98137876549424	2.94855192358641	0.115242783522582	0.856291066808224
LOC113561443	0.25978995558698	5.4505813234498	2.96352911579351	0.115284025788015	0.856291066808224
LOC105278415	-0.165280371212179	5.01708913932764	2.9474342325833	0.115303905559627	0.856291066808224
LOC105287795	-0.196193008933214	5.77825492646327	2.94614509058955	0.115374454253546	0.856291066808224
LOC105274517	-0.598022724587927	1.11288724145223	2.94544769318431	0.115412642193102	0.856291066808224
LOC105274515	0.169756342139512	6.67799766528109	2.94510512223354	0.115431406448933	0.856291066808224
LOC105275484	-0.147406738687763	4.40664127605023	2.94452367508969	0.115463263893669	0.856291066808224
LOC105283225	0.190822405986178	6.59251603299559	2.94422022349456	0.115479894379425	0.856291066808224
LOC105280369	0.35012146322075	1.71313892280294	2.94209441693637	0.115596482559182	0.856291066808224
LOC105285084	0.139882086124755	4.82530293125687	2.94008426045789	0.115706864360853	0.856291066808224
LOC105282365	0.152011490128527	4.77300944639341	2.93965135435796	0.115730653485827	0.856291066808224
LOC105274820	0.171551270901345	7.25566713863099	2.93638925445519	0.115910111118764	0.856291066808224
LOC105281070	0.168472508517238	5.99594624274663	2.93358928600091	0.116064425107551	0.856291066808224
LOC105284935	0.277203345253287	2.96046936435931	2.93289829110673	0.116102547539689	0.856291066808224
LOC105276448	0.142965380495175	6.06347981077206	2.93260050613572	0.116118981303876	0.856291066808224
LOC105281554	-0.342627197855128	6.44932968576332	3.00945129659474	0.116186457175165	0.856291066808224
LOC105274942	-0.183411984296935	4.94879895659822	2.9285834606681	0.116340955292592	0.856291066808224
LOC105287273	0.206094344451587	5.14182120478699	2.92614091940751	0.116476186603853	0.856291066808224
LOC105285114	-0.611945513758907	0.602547506637818	2.92460845360212	0.116561132672027	0.856291066808224
LOC105281593	0.645819505593398	-0.131599477287015	2.92400487502395	0.11659461103893	0.856291066808224
LOC105276932	-0.805143535006356	1.97916924894876	2.94820181805044	0.116630229106141	0.856291066808224
LOC105279659	-0.450446422016393	1.61126829792277	2.92276053531333	0.116663668392696	0.856291066808224
LOC113562271	-0.614342766644094	0.206643127515079	2.92219988128369	0.116694799951694	0.856291066808224
LOC113562384	-0.668239850133011	-0.230633667509511	2.91837050999893	0.116907714387811	0.856291066808224
LOC105280670	0.154331064326685	7.50741704424328	2.91480632986215	0.117106324040338	0.856291066808224
LOC105286002	-0.229574552324868	6.48351436266283	2.92908406473583	0.117106689011186	0.856291066808224
LOC105287725	-0.283310575698945	4.47991204705298	2.91854215238824	0.117146478027964	0.856291066808224
LOC105284939	0.241975587276921	4.84784282369584	2.91351845776908	0.117178193714029	0.856291066808224
LOC105282927	-0.162719904392804	5.02097669911695	2.91096540469942	0.117320831155645	0.856291066808224
LOC105279866	0.125798422349873	6.50969075841306	2.910350791975	0.117355201845905	0.856291066808224
LOC105275375	-0.275202305248291	3.52893524899218	2.91021878709397	0.117362585546298	0.856291066808224
LOC113563166	-0.099272378675881	7.22828489125487	2.91010583747193	0.117368903854487	0.856291066808224
LOC105278667	-0.179082795774024	7.37022035226459	2.90539502039937	0.117632805254995	0.856291066808224
LOC105276463	-0.124336923909351	7.16141507770937	2.90468871496575	0.117672437141943	0.856291066808224
LOC105281931	-0.181801631469371	5.34600473907925	2.90243854241653	0.117798810056266	0.856291066808224
LOC105279041	-0.637792997889563	0.580703012556403	2.90192446251752	0.117827705521142	0.856291066808224
LOC105282149	-0.222822684283782	5.73556001138689	2.9054468939996	0.117878293188937	0.856291066808224
LOC105285141	0.165274828386489	4.94153748897995	2.90066664827695	0.11789844257602	0.856291066808224
LOC105277660	0.145703230361796	6.7519939271324	2.89816612296669	0.118039226370814	0.856291066808224
LOC105280777	0.12298268145839	6.22601103673742	2.89809453299245	0.11804326012671	0.856291066808224
LOC105275822	0.256874021946775	3.01699800894324	2.89424402463015	0.11826047429364	0.856291066808224
LOC105288246	-0.137048409949375	5.39015141677347	2.88306929577514	0.118893720972554	0.856291066808224
LOC105280172	-0.20105650126434	5.80368998605034	2.88186835379547	0.118962029838123	0.856291066808224
LOC105284954	0.132981384947561	5.37712522898624	2.88178859759735	0.118966568075685	0.856291066808224
LOC105278713	0.140715795653548	5.08814654574995	2.88148609481692	0.118983782885378	0.856291066808224
LOC105274567	-0.624373486865299	-0.0625242470600196	2.88109996000134	0.119005761586592	0.856291066808224
LOC105276374	-0.180959633847351	7.39751180865979	2.88047164571706	0.119041536030824	0.856291066808224
LOC105283150	-0.324176725327657	6.12645213401219	2.94188160823674	0.11910053374692	0.856291066808224
LOC105278579	0.123938175053438	7.09253993899024	2.87804939822625	0.119179578976826	0.856291066808224
LOC105278936	-0.736528794824682	-0.12267552850407	2.87766361311536	0.119201583356084	0.856291066808224
LOC105283546	-0.217459414104006	5.49763435546987	2.87752590008361	0.119211298483506	0.856291066808224
LOC105278278	-0.116504831840662	7.44475504816477	2.87369456529543	0.119428267421129	0.856291066808224
LOC105279695	-0.358031022626841	2.88087435159707	2.87356563906952	0.119435639893863	0.856291066808224
LOC105280860	-0.18897591027516	4.70664902898513	2.87299285836565	0.119468400529522	0.856291066808224
LOC105281685	-0.76327441400459	7.30775364864156	3.1165969263609	0.119495221161055	0.856291066808224
LOC105286709	0.4470095406358	1.33859197968541	2.87179538983754	0.119536927299083	0.856291066808224
LOC105283108	-0.130960249426541	7.08969078637585	2.86619258237455	0.119858215201331	0.856291066808224
LOC105278677	-0.190691436823905	3.8850292187097	2.86543495161517	0.119901744433135	0.856291066808224
LOC105276134	0.156673136695741	5.87900961508041	2.86536364229579	0.119905842495305	0.856291066808224
LOC105285195	-0.212651897279869	7.29320650660887	2.87721931786299	0.119974866771831	0.856291066808224
LOC105285669	0.221444751201279	4.4670944938675	2.86154711445348	0.120125431923838	0.856291066808224
LOC105279865	0.158130510261014	5.79120478108391	2.8608001199381	0.120168470693695	0.856291066808224
LOC105285243	-0.521994965697041	1.64346507671497	2.86062097065164	0.120178795435937	0.856291066808224
LOC105274742	-0.209402860273555	3.48304416139598	2.85827690057746	0.120313992228475	0.856291066808224
LOC105277345	-0.170510420719649	5.00660399033332	2.85763731409363	0.120350914400946	0.856291066808224
LOC105278567	0.251629411877045	3.4585111786085	2.85560731408553	0.120468197394992	0.856291066808224
LOC105274592	0.103921688171516	7.92919663037938	2.85491114746025	0.120508451547888	0.856291066808224
LOC105279298	0.141385146607079	6.57475863445836	2.85119651236295	0.120723528555954	0.856291066808224
LOC105275569	-0.109505103220645	5.54106880288817	2.84974844496412	0.120807502759429	0.856291066808224
LOC105286188	-0.150698876913876	6.76847051252602	2.84950343794189	0.120821718140006	0.856291066808224
LOC105286582	0.135766079266585	6.692330006544	2.848713036728	0.120867591850301	0.856291066808224
LOC105287570	-0.12406153453863	5.38479821480466	2.84846368299674	0.120882068531942	0.856291066808224
LOC105282681	0.166523512172912	4.54181615768026	2.84737865142495	0.120945087491836	0.856291066808224
LOC105275054	-0.100421634968252	9.30365835635647	2.84630589340716	0.121007434378511	0.856291066808224
LOC105283178	-0.379550816360878	4.62541736275795	2.88830994678583	0.121296825615026	0.856291066808224
LOC105277503	0.170213013712754	5.73431028707664	2.84129784754066	0.12129903100975	0.856291066808224
LOC105282930	0.814994308272611	-0.399874381787121	2.84036198315193	0.121353620653315	0.856291066808224
LOC105286239	0.214706199202817	4.88420623203121	2.84006379698598	0.121371020583235	0.856291066808224
LOC105278309	-0.144559451935213	4.7720507608799	2.8397519599363	0.121389220447244	0.856291066808224
LOC105275558	0.13127809211628	6.74439934356875	2.83543012266419	0.121641812682528	0.856291066808224
LOC105281461	-0.112859171086303	7.88157753689718	2.83269486712591	0.12180201927171	0.856291066808224
LOC105285899	-0.111521858165492	6.44995819699272	2.82910181065358	0.122012873263455	0.856291066808224
LOC105283016	-0.114129089624371	6.5292559978318	2.82862296556949	0.122041008487404	0.856291066808224
LOC105281411	0.11651855727231	7.05744386118471	2.82641036622677	0.122171119375499	0.856291066808224
LOC105277573	0.138941393096526	5.4870477721639	2.82587201392842	0.12220280343436	0.856291066808224
LOC105279911	-0.522517680912867	1.69946271262935	2.82586386198194	0.122203283286861	0.856291066808224
LOC105283424	0.237547662702797	3.94879799267806	2.82229919260378	0.122413340661076	0.856291066808224
LOC105276972	0.108172621473453	6.32980287874351	2.82205691406847	0.122427634099666	0.856291066808224
LOC105282850	0.197521065808902	7.66380684734889	2.82468672390705	0.122631007961157	0.856291066808224
LOC105288210	0.127961380450306	7.4899919415043	2.81784304869704	0.122676572445118	0.856291066808224
LOC105285636	-0.108837239399595	5.46255384761636	2.81781880688618	0.122678006403756	0.856291066808224
LOC105280662	0.201232677752936	3.38804762415488	2.81612704815516	0.122778130139292	0.856291066808224
LOC105276515	0.145683481728073	4.91027933266855	2.81575867162516	0.122799945537502	0.856291066808224
LOC105280132	-0.145632789855877	9.70868434743788	2.81276300600378	0.122977531988176	0.856291066808224
LOC105288179	0.48707586567166	0.376371742311747	2.81077504993844	0.123095559437248	0.856291066808224
LOC105285258	0.186495841685879	4.48628899233485	2.80960200584065	0.123165271699917	0.856291066808224
LOC105278066	-0.138404246000581	8.69950096945921	2.80885327806659	0.123209793563574	0.856291066808224
LOC105275226	-0.165426913263346	6.51037968264695	2.80859172331176	0.123225351279768	0.856291066808224
LOC105274925	-0.557239676985766	-0.103975255814189	2.80666274326892	0.123340166964276	0.856291066808224
LOC105285730	-0.272273430435732	3.35614097586423	2.80471126223809	0.123456459562315	0.856291066808224
LOC105285713	0.174690472983647	4.256736860286	2.80437704584186	0.123476390073701	0.856291066808224
LOC105279470	0.182874270249068	5.30504015536423	2.80424402707047	0.123484323587164	0.856291066808224
LOC105277895	-0.185504505377785	8.65018914119929	2.80416195427967	0.123489218898838	0.856291066808224
LOC105281516	0.218758750408326	8.49096132513693	2.81683277414717	0.123595516365465	0.856291066808224
LOC105276464	0.46199817195432	0.766606596534245	2.79942730399008	0.123772037481087	0.856291066808224
LOC105282094	-0.183384711060293	4.18836800157761	2.7939757735886	0.124098693015852	0.856291066808224
LOC105276927	0.497424111316867	1.27357896998555	2.78976585562786	0.124351697362902	0.856291066808224
LOC105284402	-0.40701027120537	1.0746885732288	2.78849341347647	0.124428295931931	0.856291066808224
LOC105285139	0.131857511397376	5.07197597865619	2.78833028147768	0.12443812047901	0.856291066808224
LOC105279651	0.263770998907665	7.82101766889109	2.82779837335599	0.124444999191022	0.856291066808224
LOC105286121	0.147143909832517	8.23494515130439	2.78742220094924	0.12449282712975	0.856291066808224
LOC105276123	0.215221300571801	4.41487523968166	2.78149210109143	0.124850830586186	0.856291066808224
LOC105274569	0.129139594487806	5.51586687900582	2.77898240973949	0.125002734182174	0.856291066808224
LOC105280916	0.282408634319232	3.15111185457117	2.77867516673647	0.125021346677547	0.856291066808224
LOC105287785	0.117780532600869	8.73850514528914	2.77514529871994	0.12523543451809	0.856291066808224
LOC105280304	0.171319792398213	6.14315060014591	2.77464939710278	0.125265548283605	0.856291066808224
LOC105284917	0.253363021982332	2.88442520043252	2.77420476731426	0.125292556342361	0.856291066808224
LOC105279890	-0.144384829803197	6.84911586493906	2.77338959158404	0.125342091537148	0.856291066808224
LOC105277640	0.126962985794607	6.50596270879215	2.76730482817544	0.125712623830969	0.856291066808224
LOC105279533	0.673298701965354	0.157432528090361	2.76470235149439	0.125871525060021	0.856291066808224
LOC105274524	0.136261366803738	6.68446780427361	2.76401261843164	0.125913681174173	0.856291066808224
LOC105288209	-0.134863539303587	4.85052132689877	2.76304371040085	0.125972930496672	0.856291066808224
LOC105274735	-0.276113325926987	3.36347199557304	2.76297248736137	0.12597728722141	0.856291066808224
LOC105281668	0.12913615849638	6.42141988504053	2.76241291433026	0.126011523028755	0.856291066808224
LOC105283755	-0.202118862454225	4.54600831370924	2.75779421670729	0.126294554477975	0.856291066808224
LOC105276499	0.100140944223506	6.16420801880973	2.75256450299816	0.126616000804409	0.856291066808224
LOC105285714	0.198130045570588	5.30119562704381	2.74987423545449	0.126781762576705	0.856291066808224
LOC105278242	0.160435461083407	6.94182953934734	2.74308014434702	0.12720160770023	0.856291066808224
LOC105275461	0.15494527391411	5.8405438711459	2.74253673948593	0.127235263731075	0.856291066808224
LOC105275476	-0.135540627180578	5.63108443629072	2.74251391866858	0.127236677395655	0.856291066808224
LOC105278686	0.135186795312094	5.01725661299875	2.74130084828624	0.127311851223673	0.856291066808224
LOC105276734	-0.128664090762092	5.61026719105214	2.74072226696318	0.12734772565118	0.856291066808224
LOC105279598	-0.0961751574700935	7.62245101038629	2.73914377260682	0.127445663939955	0.856291066808224
LOC105287644	0.393615025767599	2.24680276251455	2.73838358933326	0.127492863835709	0.856291066808224
LOC109611141	0.139140777052879	5.19902972163318	2.73803552694321	0.127514482472014	0.856291066808224
LOC105277494	0.498083134513753	1.35082365211691	2.73739952717182	0.127553997291744	0.856291066808224
LOC105280326	-0.114199308216845	6.90899160510831	2.73419652414501	0.127753236558058	0.856291066808224
LOC105283125	0.191213347007357	4.14496889656192	2.73237112076658	0.127866960121034	0.856291066808224
LOC105287151	-0.147364454822308	5.06638922705076	2.73186920594847	0.127898252146859	0.856291066808224
LOC105279500	0.179087785088567	4.68114187219535	2.73075379636807	0.127967827424948	0.856291066808224
LOC105281230	0.263295816211464	6.13018680076381	2.75675543311266	0.128020314232489	0.856291066808224
LOC105277901	0.108857604106747	5.64537941518204	2.72866631613088	0.128098165896383	0.856291066808224
LOC105286127	-0.0917361659734172	8.79302050428521	2.72777655325862	0.128153772193223	0.856291066808224
LOC105286462	-0.12389798474214	6.98448991845448	2.72581809569887	0.128276275027821	0.856291066808224
LOC105282795	0.110647229065396	6.18261317631497	2.72472349810447	0.128344807481388	0.856291066808224
LOC105287955	0.235309915631608	6.17617276210631	2.73801213866489	0.128514882497778	0.856291066808224
LOC105275372	-0.145892561572576	6.06971078296431	2.72118249543161	0.128566826725553	0.856291066808224
LOC105278326	-0.450862845578888	3.40150841777683	2.73706775333121	0.128573570400339	0.856291066808224
LOC105281380	-0.102841837355784	5.9061169240319	2.7192675183429	0.128687097693621	0.856291066808224
LOC105279661	0.188873394302859	7.75132122257218	2.72135478886409	0.12879010198367	0.856291066808224
LOC105282398	0.258457702575311	3.01839607409479	2.71660249385243	0.128854713113871	0.856291066808224
LOC105284443	0.324045113209946	5.82197568407468	2.77267805505277	0.128888118309039	0.856291066808224
LOC105288226	-0.157849728257109	5.20088162488354	2.71443418202177	0.128991292227582	0.856291066808224
LOC105279222	-0.134310938098078	5.11781058213547	2.71373677419478	0.129035260026629	0.856291066808224
LOC105281150	-0.139561042201263	7.31175897278275	2.71166059453493	0.129166264451509	0.856291066808224
LOC105278074	-0.272912419767802	5.36343321455686	2.73183110992819	0.129221881077929	0.856291066808224
LOC105278774	-0.367298252700539	7.68808262687938	2.81342685863373	0.129368331711571	0.856291066808224
LOC105284457	0.115844797895222	7.444343678037	2.70834834960049	0.129375612348844	0.856291066808224
LOC105286999	0.131486654816405	5.32127320315984	2.70804377365765	0.129394884425704	0.856291066808224
LOC105280243	-0.3853436379721	3.69575617219632	2.7153849008938	0.129680911277133	0.856291066808224
LOC105278286	-0.169152263570047	4.10155442797772	2.70118265367104	0.129829988694926	0.856291066808224
LOC113563252	0.198205421858623	3.56563044104904	2.7001882819673	0.129893201522975	0.856291066808224
LOC105274823	-0.100865625835009	6.33018802604487	2.69941095507634	0.1299426438593	0.856291066808224
LOC105286375	0.144247290920944	4.29333542134319	2.6989663732643	0.129970932476534	0.856291066808224
LOC113563393	0.238897254759679	3.16758905239389	2.69714693065425	0.130086784519844	0.856291066808224
LOC105283058	0.246215776020871	2.45369586364877	2.69702008537906	0.130094866207943	0.856291066808224
LOC105276506	0.124158670051854	6.29945632334382	2.69201468370712	0.130414284143786	0.856291066808224
LOC105281423	0.146107677682329	7.17022902933428	2.69095788758639	0.130481850351576	0.856291066808224
LOC105286692	-0.0984094205774401	6.5275267029338	2.69082408280411	0.130490408320333	0.856291066808224
LOC105280574	0.17255568807266	7.21275459778145	2.68971297324582	0.130561500862004	0.856291066808224
LOC105275064	0.186406819644188	5.76722027528601	2.68920267411108	0.130594167987894	0.856291066808224
LOC105274528	-0.106937908882628	6.57478037803464	2.68755939118802	0.130699434276143	0.856291066808224
LOC105284771	0.193198404740902	4.85696445267946	2.68573537802497	0.130816403962337	0.856291066808224
LOC109610871	0.342396946879622	1.40179579797807	2.68543494920015	0.130835682494998	0.856291066808224
LOC105279154	-0.142291575491951	6.91430360413023	2.68534213504711	0.130841639112609	0.856291066808224
LOC105279130	-0.117405387784644	6.08122204512455	2.68368121444233	0.130948291705315	0.856291066808224
LOC105281968	0.176320651296228	4.48961218230054	2.68307891421977	0.130986994422492	0.856291066808224
LOC105283167	-0.655354644473688	0.138093991510714	2.68276200399497	0.131007364324679	0.856291066808224
LOC105283044	-0.200059283766053	6.9528105757847	2.6874335161369	0.131094610527895	0.856291066808224
LOC105282636	0.102423788285797	8.36988381331863	2.68084015252741	0.131130980478203	0.856291066808224
LOC105287490	0.164954975506045	7.71890622497433	2.67929076175803	0.131230747218766	0.856291066808224
LOC105274886	-0.175390171498565	5.21109179125923	2.6783967392002	0.131288358003611	0.856291066808224
LOC105284380	0.143792328032035	5.4477389366508	2.67707054389494	0.131373877116289	0.856291066808224
LOC105285205	0.214046395138351	5.04314639972146	2.67130960578885	0.131746190275402	0.856291066808224
LOC113562458	-0.22556847393366	3.64740886696682	2.66949469714894	0.131863760038201	0.856291066808224
LOC105276905	-0.17468039593033	4.93996305339566	2.66877976259965	0.131910110053573	0.856291066808224
LOC105283340	-0.198474044349804	4.31119722287924	2.66607827725455	0.13208543723531	0.856291066808224
LOC113563270	-0.192758001171439	6.81009078476724	2.66686158753584	0.132148667384852	0.856291066808224
LOC105281746	0.336634993435979	2.29321334115998	2.66445919942012	0.132190657650792	0.856291066808224
LOC105286696	0.231796708433362	4.68717372561847	2.66434189290392	0.132198285284697	0.856291066808224
LOC105285230	-0.168049090231399	6.19371910267756	2.66333038356541	0.132264079950707	0.856291066808224
LOC105276929	0.311206914311692	5.64707337793324	2.70847524418397	0.132338577932167	0.856291066808224
LOC105275426	-0.108886280190907	5.99050200787165	2.66154923883476	0.132380037436544	0.856291066808224
LOC105288024	0.0992628619292094	7.0753665536142	2.66096606236783	0.132418031897684	0.856291066808224
LOC105276184	-0.91974875001485	3.12316296548182	2.77792475486613	0.132548227962903	0.856291066808224
LOC113561751	0.359150878497419	1.6567208855194	2.65624807895094	0.132725922398855	0.856291066808224
LOC105285166	-0.703760744745955	0.752934850738393	2.65426650872799	0.132855508609262	0.856291066808224
LOC105280529	0.161243425281397	4.43600525307871	2.65321991729634	0.132924016054929	0.856291066808224
LOC105287032	0.147473400876782	4.19794344658051	2.65092606803865	0.133074323104917	0.856291066808224
LOC105282066	0.140102791775924	6.12321358337573	2.64789568648801	0.133273223409295	0.856291066808224
LOC105275298	0.101284785233659	6.60205404910292	2.64557810936926	0.133425593408658	0.856291066808224
LOC105288237	0.118883976382162	5.5224620311117	2.64446069782411	0.13349913713329	0.856291066808224
LOC105284052	0.130791296047121	7.71207315217668	2.64411909703213	0.133521630259663	0.856291066808224
LOC105281773	0.0986242096317274	7.37104517907864	2.6429202656256	0.133600606904433	0.856291066808224
LOC105282512	-0.662963602538666	-0.365480103578849	2.64189231234203	0.133668373704769	0.856291066808224
LOC105283943	0.152859499032088	5.12736792707962	2.64132527717985	0.133705773625326	0.856291066808224
LOC105276727	0.202055914302613	7.27712811331744	2.64808189316896	0.133993838825758	0.856291066808224
LOC105284974	-0.122150692431796	7.07142541711207	2.63405934403725	0.134186191462293	0.856291066808224
LOC105284934	0.120759576983863	6.04604491874628	2.63396244668508	0.13419261304893	0.856291066808224
LOC105280936	-0.388131088155357	2.0330604939503	2.63293754803679	0.134260559106952	0.856291066808224
LOC105282087	-0.351911412868348	3.9476244532438	2.64438671210956	0.134325033037396	0.856291066808224
LOC105283196	-0.125449878074262	6.15712932625511	2.62991719896249	0.134461048794434	0.856291066808224
LOC105286543	0.115746935682322	7.17848608700821	2.62882724978001	0.134533492660636	0.856291066808224
LOC105283833	-0.205686545987839	5.59737607948464	2.62858582849159	0.134571655968868	0.856291066808224
LOC105282223	-0.814824759182351	0.0980883615182037	2.62761821185392	0.134613909852838	0.856291066808224
LOC105284927	-0.137486694518687	8.58987642863725	2.62423733553738	0.134839107917684	0.856291066808224
LOC105278875	0.130174200458008	5.95297687410636	2.62332293365979	0.134900097927008	0.856291066808224
LOC105283267	0.120652325871385	5.88615097470814	2.62293756511945	0.134925812262507	0.856291066808224
LOC105283711	0.114333314116472	7.7254795274801	2.62282828645691	0.134933105191065	0.856291066808224
LOC105280849	0.153144422464444	8.5957198395289	2.62256038286663	0.134950986389664	0.856291066808224
LOC105281622	-0.106487906997464	7.80003997221657	2.61952349692985	0.135153893840667	0.856291066808224
LOC105279682	-0.143579071666392	4.84391566573543	2.61810649976654	0.135248702258878	0.856291066808224
LOC105282558	0.23013806512873	6.64648241624658	2.63144883953431	0.135578469033734	0.856291066808224
LOC105279306	-0.578497797883798	1.81119516646256	2.61234083710823	0.135635344393975	0.856291066808224
LOC105280324	-0.114783577822541	9.49228786105831	2.61024688734487	0.135776111410495	0.856291066808224
LOC105281986	-0.129412008900391	6.09186054045841	2.60864243710298	0.135884097288097	0.856291066808224
LOC105280148	0.113071071458549	6.64263526489099	2.60843046627319	0.135898371935762	0.856291066808224
LOC105278097	0.160138638441393	4.9544803785373	2.60830076788572	0.135907107091293	0.856291066808224
LOC105278704	0.20640865487383	6.16385275344028	2.61228747563398	0.136033770153527	0.856291066808224
LOC113562286	0.790986281629657	-0.532909435849516	2.60586696036223	0.136071155978336	0.856291066808224
LOC105279153	0.160796045394325	5.67315413459314	2.60574156291584	0.136079615116622	0.856291066808224
LOC105283483	0.143749321377607	5.90812307725543	2.6048639059031	0.13613883937532	0.856291066808224
LOC105288084	-0.242285706858984	5.04092864210948	2.61234145087031	0.136244848537868	0.856291066808224
LOC105278141	-0.12374274573042	6.91483360704105	2.60223862907988	0.136316188798744	0.856291066808224
LOC105283734	-0.113974373609798	8.73626502616987	2.59668149856371	0.136692569056267	0.856291066808224
LOC105278239	-0.134185225083924	8.39946825061405	2.59657844374889	0.136699561361673	0.856291066808224
LOC105277020	-0.166607799368606	7.28848260571517	2.59600549898571	0.136738444165969	0.856291066808224
LOC105285990	-0.279423772129241	3.66474596200248	2.59538844412531	0.136780336237605	0.856291066808224
LOC105284748	0.0977063895594769	7.69357686298545	2.59394037654784	0.136878710212807	0.856291066808224
LOC105285204	-0.177579895233934	4.92662572878576	2.59278131637734	0.136957515455683	0.856291066808224
LOC105278521	-0.153881251857578	6.61883994984655	2.59038799613922	0.137120421636552	0.856291066808224
LOC105274804	0.24005693081549	6.20444315238881	2.60931835392351	0.137152821004563	0.856291066808224
LOC105277197	0.181250661148925	5.68868284606574	2.58933476844929	0.13719218985566	0.856291066808224
LOC105282805	0.412284643935141	0.786913497878785	2.58849262262994	0.13724960910091	0.856291066808224
LOC105286152	-0.729242270400169	0.984834094885459	2.58822680773058	0.137267739262249	0.856291066808224
LOC105280232	-0.580678465243797	4.19476093887859	2.69216322570189	0.137288111229599	0.856291066808224
LOC105278642	-0.145723229073839	6.09521964106626	2.58662057443196	0.137377358844931	0.856291066808224
LOC105284133	-0.392099651080539	2.7026274936209	2.58533791576939	0.137464975670298	0.856291066808224
LOC113562447	0.651564771498491	1.71582766827513	2.58694763354997	0.137551341299539	0.856291066808224
LOC105288066	0.156483479190619	4.74841777462294	2.58302558360214	0.137623108018931	0.856291066808224
LOC105276080	-0.121179127501566	6.50082797184774	2.58264650839742	0.137649053743564	0.856291066808224
LOC105283265	0.141488091638443	5.03198366013131	2.58210229479794	0.137686313220808	0.856291066808224
LOC105285150	-0.376614716711286	1.52144623161704	2.58078154322991	0.137776791629317	0.856291066808224
LOC105283205	0.125145816936155	6.3453014338719	2.57838263420119	0.137941323190714	0.856291066808224
LOC105278904	0.236397137128086	5.39701216428262	2.58811396836509	0.13802473565583	0.856291066808224
LOC105285330	-0.344126412034772	3.11556880230602	2.57656738077654	0.138065990468508	0.856291066808224
LOC105274713	0.15250229300956	7.25214078362449	2.57568810760423	0.138126428434511	0.856291066808224
LOC105279733	0.302171078846711	2.98767297254758	2.57568681440392	0.138126517349098	0.856291066808224
LOC105274572	0.171220098192781	3.90585296057152	2.57495390740705	0.138176920438114	0.856291066808224
LOC105284841	-0.162968402402392	6.16680685153568	2.57443604548433	0.138212548684788	0.856291066808224
LOC105282422	-0.449720878802423	1.22186115222994	2.57371959945232	0.138261858559027	0.856291066808224
LOC105275575	-0.267945886897604	2.28997148342184	2.57192908950732	0.138385189597855	0.856291066808224
LOC105285549	-0.385125714072975	1.63575640914172	2.57134718488809	0.1384253015858	0.856291066808224
LOC105278862	0.199122828941443	5.69307382760656	2.57047875213467	0.138485192145233	0.856291066808224
LOC105280645	0.518134730602134	4.73202428133338	2.6814609687987	0.138520051350338	0.856291066808224
LOC105282759	-1.11829032745408	2.79038717859997	2.69638327951264	0.138596253327316	0.856291066808224
LOC105284051	0.522119718975594	0.617593132774402	2.56859535207596	0.138615192316728	0.856291066808224
LOC113562529	0.42184890813888	0.896805311532329	2.56636751245985	0.138769167911758	0.856291066808224
LOC105276067	0.179444678048311	5.12854016953663	2.56618827586482	0.138781565192717	0.856291066808224
LOC105276148	0.263712681873671	2.55513300912319	2.56447451206692	0.138900172586936	0.856291066808224
LOC113563559	-0.1452938227338	5.65401315899409	2.56432964844401	0.138910204330732	0.856291066808224
LOC105276960	-1.21000806892138	3.52208149088667	2.74833039929822	0.138942956237412	0.856291066808224
LOC105285003	0.111012063904729	6.72635397743524	2.56381632969559	0.138945758865157	0.856291066808224
LOC105274453	-0.222800029637396	5.87349374684175	2.57420923848164	0.138977345305323	0.856291066808224
LOC105279356	-0.195454310352201	4.85348802002322	2.56255067763263	0.139033472598676	0.856291066808224
LOC105285631	-0.0953465333022097	6.01710950989928	2.55840394939288	0.139321348810112	0.856291066808224
LOC105283075	-0.10202549935309	6.08564171951273	2.55702360036589	0.139417344548979	0.856291066808224
LOC105276425	-0.158653891120267	4.92627394394865	2.55653782864833	0.139451147369684	0.856291066808224
LOC105286971	-0.209947590346749	3.72164940021382	2.55509536068521	0.139551584251385	0.856291066808224
LOC105283140	0.492681706005546	0.798962553731901	2.55442718769261	0.139598139376721	0.856291066808224
LOC105286458	-0.178667314290168	9.22162206146749	2.55425058621674	0.139610447437024	0.856291066808224
LOC105280533	-0.170882391989347	7.74960233840056	2.55388199202007	0.139636140690755	0.856291066808224
LOC113563222	-0.442537578613952	0.926637261003094	2.55386880617201	0.139637059936076	0.856291066808224
LOC105284389	0.247489116462665	3.86340211909618	2.55298152192116	0.139698934273699	0.856291066808224
LOC105278340	-0.120590546382479	6.21042353809652	2.55200099834903	0.139767351260682	0.856291066808224
LOC105284388	0.143635801264367	5.24169819631438	2.55067409118741	0.139860005517111	0.856291066808224
LOC105286475	0.226502023618864	3.34378468170273	2.55060535716904	0.139864807155898	0.856291066808224
LOC105286669	0.126942261220237	5.72711578005665	2.54763535361471	0.140072487289117	0.856291066808224
LOC109610991	-0.495680770569218	2.1534608036772	2.54665026489224	0.140141457296916	0.856291066808224
LOC105275463	-0.172173876176327	4.82396045819654	2.54394993157363	0.140330740575983	0.856291066808224
LOC105280031	0.114464860643592	4.81657456140286	2.54326031044189	0.140379132682491	0.856291066808224
LOC105288040	0.207238576683953	5.99854744453856	2.54931683006723	0.140420211590824	0.856291066808224
LOC105276705	0.185384854650542	6.87369193869603	2.54302706277782	0.140463724428167	0.856291066808224
LOC105283885	0.141438027307374	5.24687277692486	2.54121178156291	0.140523007617635	0.856291066808224
LOC105279526	0.13383784308702	4.74996362875036	2.54115251458553	0.140527172930603	0.856291066808224
LOC105285298	-0.141631363843666	6.84029157261815	2.53850409518864	0.140713465990023	0.856291066808224
LOC105278279	-0.123363906258561	6.82520886294675	2.53742884159791	0.140789190522497	0.856291066808224
LOC105284963	0.539409526198959	0.805461280624858	2.53436812736466	0.141005025442227	0.856291066808224
LOC105276882	0.205044501130582	5.1815297996502	2.53145532960438	0.141210821669575	0.856291066808224
LOC105280417	0.238108228074514	3.798824631137	2.53097825524198	0.141244564634228	0.856291066808224
LOC105287058	0.238509213547579	3.57980158144752	2.52877061859583	0.141400842421136	0.856291066808224
LOC105283121	-0.155345874026119	8.48216455302605	2.52869508870285	0.141406193055799	0.856291066808224
LOC105280955	0.105667594932125	10.151626397359	2.52638430027091	0.141570017183158	0.856291066808224
LOC105287292	0.122676005767685	5.04471901810047	2.52511656484114	0.141659996577805	0.856291066808224
LOC105284760	-0.278131048482488	3.05248937602886	2.52096501405473	0.141955170225608	0.856291066808224
LOC105275978	0.222691265514961	4.43520669728778	2.51815730695717	0.142155242071777	0.856291066808224
LOC105277605	0.634759662981174	0.460046542397983	2.51800003470493	0.142166459631683	0.856291066808224
LOC105279895	-0.427681252596799	4.29209522609488	2.5684642648475	0.142206531831739	0.856291066808224
LOC105286251	-0.221646208844193	2.91882680686486	2.51373485408959	0.142471108024361	0.856291066808224
LOC105287501	-0.176592999215319	6.02735364605083	2.51167004007186	0.14261889050765	0.856291066808224
LOC105278778	-0.11491038094552	7.49076633232297	2.51064755957464	0.142692143730081	0.856291066808224
LOC105275292	-0.128900124892514	5.98595184771522	2.50899668690459	0.142810518047007	0.856291066808224
LOC105279589	0.239103878231113	3.40675204558618	2.50838180311448	0.142854639767895	0.856291066808224
LOC105288236	-0.104637672572735	7.78556762905306	2.50705157573411	0.142950151387088	0.856291066808224
LOC105285247	-0.127090286112638	5.94898050326166	2.50687685847703	0.142962702312547	0.856291066808224
LOC105279305	-0.187331943303705	3.06272262355762	2.50491151654151	0.143103980873687	0.856291066808224
LOC105286553	0.462818972033725	3.39561405610345	2.52098143325584	0.143325712279471	0.856291066808224
LOC105287271	-0.106836475980299	5.38438609078354	2.50142878385968	0.143354775170839	0.856291066808224
LOC105288037	-0.186141042859041	4.05812768326664	2.49878334090088	0.143545650758197	0.856291066808224
LOC105276892	-0.101078881768463	7.68994504263338	2.49772480582216	0.143622117730487	0.856291066808224
LOC113561373	-0.444241492238662	2.94076750335417	2.49983264261642	0.143716801496617	0.856291066808224
LOC105282165	-0.350308105116157	3.41037067749114	2.49614187172926	0.143736563588491	0.856291066808224
LOC105282366	0.135434980553562	7.78377596800003	2.49530746246323	0.143796938115558	0.856291066808224
LOC105276943	-0.0869628252327034	7.56606022112406	2.49269922233907	0.143985868965135	0.856291066808224
LOC105284751	-0.150289625854391	5.81400945140956	2.4925535156334	0.143996432745457	0.856291066808224
LOC105283131	-0.0944315485228203	7.7581247657517	2.4924644995321	0.144002886926954	0.856291066808224
LOC105287972	0.152348423968573	3.85102302882189	2.48968376112338	0.144204692741939	0.856291066808224
LOC113563173	0.195202805971521	3.68592994762754	2.4884378230899	0.144295231089617	0.856291066808224
LOC113563174	0.195202805971521	3.68592994762754	2.4884378230899	0.144295231089617	0.856291066808224
LOC113563175	0.195202805971521	3.68592994762754	2.4884378230899	0.144295231089617	0.856291066808224
LOC113563311	0.195202805971521	3.68592994762754	2.4884378230899	0.144295231089617	0.856291066808224
LOC105275856	-0.258737257089669	3.78471470929928	2.48827106873724	0.144307354106944	0.856291066808224
LOC105277648	-0.143379401802401	4.76378525679471	2.48794949360239	0.14433073624734	0.856291066808224
LOC105285501	-0.131531030436495	4.39200503352877	2.48784168499017	0.14433857623316	0.856291066808224
LOC105276276	0.102593825113614	9.5795504532419	2.48773753125883	0.144346150947927	0.856291066808224
LOC105283523	0.177554752262668	3.62478874488492	2.48754721492877	0.14435999326102	0.856291066808224
LOC105279244	-0.141099860444935	5.61407541887273	2.48712945428157	0.14439038427195	0.856291066808224
LOC113562603	0.256373817875658	2.74815529078344	2.48440618187417	0.144588695790544	0.856291066808224
LOC105286346	-0.159537873582048	5.62947541705346	2.4807977595478	0.144852001280475	0.856291066808224
LOC105282021	-0.121738299568063	5.3815895222021	2.48068263491029	0.144860411973233	0.856291066808224
LOC105274858	0.21254525941176	6.80250161673661	2.49078431127913	0.144983232494948	0.856291066808224
LOC105280656	0.146707529206199	4.61899644043318	2.47671258271035	0.145150835457377	0.856291066808224
LOC105282476	0.124122218533549	6.81357943704974	2.47577105550055	0.145219820681417	0.856291066808224
LOC105282211	0.114232036503625	7.95329581338525	2.47567183650622	0.145227092847755	0.856291066808224
LOC105282830	0.127996835490526	7.00123220472021	2.474830469764	0.145288778775442	0.856291066808224
LOC105278918	-0.155619986717081	4.88667714800981	2.47329186017587	0.145401670648065	0.856291066808224
LOC105284060	0.187269655577233	5.62519328701714	2.46989354651993	0.145651411592409	0.856291066808224
LOC105277000	-0.133386498205999	4.99897213383944	2.4680952240019	0.145783791624455	0.856291066808224
LOC105279853	-0.187032350215553	6.06480306597732	2.46807993072142	0.145784918069253	0.856291066808224
LOC105281224	0.251643784151019	2.77503013113707	2.46753926270376	0.145824748768889	0.856291066808224
LOC105283430	0.137126351826182	4.20251661694062	2.46645416777935	0.145904729079058	0.856291066808224
LOC105278673	-0.111002500780276	4.69472533852363	2.46312757900614	0.146150275538855	0.856291066808224
LOC105277281	-0.253413269633137	7.06490097308278	2.49470320427889	0.146184513448806	0.856291066808224
LOC105278389	-0.399952418129819	1.10343498653921	2.46077128292996	0.146324521305095	0.856291066808224
LOC105278079	0.242139770010372	2.98892411011371	2.45967708170856	0.146405526742555	0.856291066808224
LOC105280673	0.126254858436391	5.76269149008762	2.45881954906294	0.146469051327258	0.856291066808224
LOC105277037	0.191912765665978	3.39133756219597	2.45735066105844	0.146577946034974	0.856291066808224
LOC105278497	-0.174146780714044	7.51818828424025	2.4550938607355	0.146767506070105	0.856291066808224
LOC105281519	-0.245344366059848	2.86195094706247	2.45369444764	0.146849446230368	0.856291066808224
LOC105282410	0.0999670100013637	7.32549587897592	2.45211445170716	0.146966971388692	0.856291066808224
LOC105284643	-0.147686361082541	4.99833023905356	2.45061028092061	0.147078968266584	0.856291066808224
LOC105276192	-0.516632172738694	0.735622543514835	2.4504611215803	0.147090080256678	0.856291066808224
LOC105282866	0.176536664351013	5.5749146078794	2.4498305170714	0.14713707055507	0.856291066808224
LOC105278530	0.311125639623853	1.8729658911598	2.44955511668004	0.147157598392168	0.856291066808224
LOC105286573	-0.0880066166416383	9.87185825858216	2.44939955041191	0.147169195634463	0.856291066808224
LOC105282506	0.112501062626994	7.35368620040272	2.44829589509768	0.147251505144285	0.856291066808224
LOC105275704	-0.120769341816999	6.18219970111865	2.44772951821796	0.147293767837467	0.856291066808224
LOC105285224	0.120065161396295	5.2614268268466	2.44469638158676	0.147520362965641	0.856291066808224
LOC105283853	0.201011283286403	7.2896230241415	2.45500534057457	0.147545959205857	0.856291066808224
LOC105277317	-0.37510229561797	6.29882616981857	2.53131838424949	0.147644958472989	0.856291066808224
LOC105282530	-0.0922279799252264	10.2039079410183	2.44255415543238	0.147680670122306	0.856291066808224
LOC105278728	-0.143586468910019	6.74622213506698	2.44251821414195	0.147683361583685	0.856291066808224
LOC105283954	-0.38103313332801	2.23152336330083	2.44149297281655	0.147760163164488	0.856291066808224
LOC105279927	-0.117600714512792	8.02283202691365	2.4413554455447	0.14777046932178	0.856291066808224
LOC105277371	0.0959115217876575	6.08763439486336	2.44086523204564	0.147807212920924	0.856291066808224
LOC105277849	-0.0882209443808027	6.59421999662974	2.44056955266307	0.147829381009979	0.856291066808224
LOC105274860	0.134230374367164	5.03895090558312	2.4405541209907	0.147830538091794	0.856291066808224
LOC105278852	-0.161152784339858	6.82954986457483	2.43877825076904	0.147963772036975	0.856291066808224
LOC105276340	-0.930363881506786	0.271140827086884	2.44725575278444	0.147998683024082	0.856291066808224
LOC105281462	0.136959464560685	6.91383800174648	2.43750354462134	0.148059501126604	0.856291066808224
LOC105284966	0.170233735484001	4.93505714894737	2.43656372387584	0.148130131457692	0.856291066808224
LOC105284721	-0.118674661643735	7.21703921268469	2.43642041896222	0.14814090503898	0.856291066808224
LOC105286159	-0.496856509587667	-0.331924750890865	2.43585422112875	0.148183481280475	0.856291066808224
LOC105276894	-0.280161498917421	3.09616532231643	2.4333303464259	0.148373459152567	0.856291066808224
LOC113563604	0.24473564241605	6.44999598118668	2.45572803972312	0.148457055786081	0.856291066808224
LOC105279454	-0.11788700130998	6.5055805888027	2.43042197983626	0.148592765528432	0.856291066808224
LOC105287649	0.357663011099926	2.51024840265424	2.43021339327435	0.148608510016441	0.856291066808224
LOC105274849	0.138285457478358	4.90205517601708	2.42984853410356	0.148636055378314	0.856291066808224
LOC113562670	0.629925230214237	-0.162361247844939	2.42967872698676	0.148648877344484	0.856291066808224
LOC105287613	-0.119174254864852	6.27954128296957	2.42605445621341	0.14892288048609	0.856291066808224
LOC105276901	0.116550009400433	5.89679337988511	2.4235436577252	0.149113081957024	0.856291066808224
LOC105287937	-0.159750478775391	5.59625669608484	2.42135653169447	0.149279017788323	0.856291066808224
LOC105280971	0.186239182221259	5.87323290026973	2.41929445348276	0.149435683029714	0.856291066808224
LOC105275774	-0.108899644973906	8.0738495531578	2.41925735425501	0.149438503551218	0.856291066808224
LOC105278769	-0.141649154653123	6.87966081890479	2.41923477903365	0.149440219897876	0.856291066808224
LOC105274513	0.104508003434227	7.14539749109779	2.41775489143713	0.149552787756123	0.856291066808224
LOC105278589	-0.112895251537196	6.32041748920685	2.41734465809639	0.149584011442634	0.856291066808224
LOC105287727	0.141784384670775	4.78517011055918	2.41587448618713	0.149695977814664	0.856291066808224
LOC105279186	0.140152342020011	5.74724900415383	2.41425679044655	0.149819303527986	0.856291066808224
LOC113562789	0.556961189857219	2.60265098246185	2.4255601804852	0.149830590061167	0.856291066808224
LOC105288204	0.379280342867086	1.41613393824042	2.41387122429491	0.149848716535842	0.856291066808224
LOC105283673	-0.16209683466982	4.92170504367161	2.4137024846387	0.149861591209376	0.856291066808224
LOC105283132	-0.126625906021575	4.49987211593137	2.41246244055027	0.149956248878684	0.856291066808224
LOC105275265	0.161753011566221	4.1875125544424	2.41182771810704	0.150004729501053	0.856291066808224
LOC105285999	-0.144177506194408	5.16514046770961	2.41121624794223	0.150051453092624	0.856291066808224
LOC105274650	0.0942880056755608	5.86961362711083	2.41107572198861	0.150062193582031	0.856291066808224
LOC105287050	-0.130796739289475	6.26564345719548	2.41014723470942	0.15013318323097	0.856291066808224
LOC105282184	0.139263795474638	6.01875841208562	2.4081125223163	0.150288902459534	0.856291066808224
LOC105282531	-0.143484113977656	6.65244488686892	2.40649998361155	0.150412459243549	0.856291066808224
LOC105286357	0.148722626311234	6.11259968050195	2.40497790135199	0.150529204504006	0.856291066808224
LOC105283283	0.135735488695486	4.39455253721088	2.40454744634883	0.150562241909393	0.856291066808224
LOC105282339	0.235306035512748	3.93235458129747	2.40279686399015	0.150696694845515	0.856291066808224
LOC105275711	0.139018044737523	4.98340277435265	2.40217194753855	0.150744728638989	0.856291066808224
LOC105282544	-0.297259387291371	3.11142042668647	2.40211465057497	0.150749133714817	0.856291066808224
LOC105280354	-0.251875786409362	3.13737149829916	2.40211274560252	0.150749280174769	0.856291066808224
LOC105278336	0.182053476682428	5.96733556579437	2.40079662274427	0.15085051123379	0.856291066808224
LOC105283909	-0.151451016804755	10.952400403141	2.40060369945631	0.150865357467097	0.856291066808224
LOC105287958	-0.263561627834589	2.98415929637003	2.39942996911164	0.150955721181053	0.856291066808224
LOC105277548	-0.115197653299022	5.22070763030161	2.39882009955178	0.151002701508647	0.856291066808224
LOC105279445	-0.259360129439736	5.03107018195656	2.41373557023283	0.151025948372621	0.856291066808224
LOC113562067	0.526333200179707	0.268266476745438	2.39838367011124	0.151036332662194	0.856291066808224
LOC105276953	0.380395796186934	1.82793550201766	2.3982127629054	0.151049505349565	0.856291066808224
LOC105277221	0.226376513208747	7.85298167343868	2.41790254927564	0.151161751750976	0.856291066808224
LOC105281679	0.190189849935707	6.64512185902923	2.39789211957681	0.151387149138248	0.856291066808224
LOC105286888	0.747193375744386	1.17078649729834	2.40196254864785	0.151429449149221	0.856291066808224
LOC113562828	0.168457622852848	4.59673477354514	2.38984977066549	0.151695887535083	0.856291066808224
LOC109611251	0.56279906558263	5.0470869004172	2.52033663944394	0.151708860453705	0.856291066808224
LOC105276068	0.461172273603125	1.13176657996381	2.38851188778004	0.151799622489655	0.856291066808224
LOC113561377	-0.110909496738062	10.1826354235155	2.3861511122017	0.151982891170168	0.856291066808224
LOC105288073	0.327838195665975	3.06884831724641	2.38482514286601	0.152085951603756	0.856291066808224
LOC105287240	0.2998823294378	2.91640650898276	2.3842530592716	0.152130444257249	0.856291066808224
LOC105280989	-1.18270154646636	2.16811247245346	2.47704375227852	0.152534201112887	0.856291066808224
LOC105275516	0.0880300021910776	6.76321101723937	2.37857176684357	0.152573203154972	0.856291066808224
LOC105276139	-0.173494224945206	3.98446839044101	2.37629598177116	0.152751025222149	0.856291066808224
LOC105286469	0.123699672089002	5.8595688331818	2.37493597788786	0.152857418257948	0.856291066808224
LOC105284209	-0.120661805968105	6.84546961117624	2.37457572018898	0.152885617132635	0.856291066808224
LOC105275661	-0.645995703552514	2.03668154057834	2.3796282990463	0.153346393450292	0.856291066808224
LOC105278281	-0.136858415637498	9.24114126384553	2.368177513441	0.153387545758517	0.856291066808224
LOC105276529	0.104191731482776	6.71661997087611	2.36648674855974	0.153520536695613	0.856291066808224
LOC105286564	-0.106025039768724	6.98374682839927	2.36445313522117	0.153680691343979	0.856291066808224
LOC105279903	-0.131795783996969	6.90009024641422	2.36410808039064	0.153707886986178	0.856291066808224
LOC105285561	-0.305504144395046	2.35123969649514	2.36339332621648	0.153764240299819	0.856291066808224
LOC105286320	-0.116812473013854	5.36057885453146	2.36306874799805	0.153789839757168	0.856291066808224
LOC105283702	-0.140946664565224	4.29664740650899	2.36094765705484	0.153957264843041	0.856291066808224
LOC105281521	-0.313295897400748	3.90730972407472	2.36467813541713	0.154055627275354	0.856291066808224
LOC105279619	-0.146004261949777	4.7503226531688	2.35840428636115	0.154158330693505	0.856291066808224
LOC105283071	0.182003186609217	4.56186230693589	2.35707491505203	0.154263558191008	0.856291066808224
LOC105278355	0.285448439854577	3.09869251111469	2.35458064192768	0.154461243547642	0.856291066808224
LOC105278436	0.139560485655897	4.58222337973483	2.35332041640725	0.154561247350611	0.856291066808224
LOC105274551	0.0992346297110161	6.37724161700943	2.35308081662386	0.154580269935972	0.856291066808224
LOC105279209	0.286713864434219	4.00246138830104	2.35293431206355	0.154702295965084	0.856291066808224
LOC105284048	0.114402207188589	7.20940511684421	2.34877327596762	0.154922772936648	0.856291066808224
LOC105276018	-0.371444502703309	3.10259844194511	2.34266159342347	0.155410402804496	0.856291066808224
LOC105274854	-0.0873678934657745	7.78910797006316	2.34251047930291	0.155422484645084	0.856291066808224
LOC105274863	-0.171742303456316	6.69261692383837	2.34007041353503	0.155617739447382	0.856291066808224
LOC105274915	0.130301823900514	7.63616928514107	2.33724122254482	0.155844527095643	0.856291066808224
LOC105276479	0.110296346857089	8.11306924777675	2.33630471747315	0.155919690831887	0.856291066808224
LOC105276588	-0.152474782121366	4.05523061995069	2.33425282844035	0.15608453809114	0.856291066808224
LOC105279879	-0.109782567799356	7.47228884817191	2.33344831647665	0.156149233143903	0.856291066808224
LOC105276286	-0.493616303571389	0.995979752293392	2.33018999701397	0.156411604695334	0.856291066808224
LOC105280635	0.138425207316685	5.55218219509428	2.33001493446129	0.156425717400805	0.856291066808224
LOC105275546	-0.107873806593261	5.6272383355161	2.32932859766164	0.156481062387587	0.856291066808224
LOC105283919	0.245604707663692	2.3602427728686	2.32901397847795	0.15650644114033	0.856291066808224
LOC105286712	0.132108635531238	6.76930541234005	2.32778570155098	0.156605570771772	0.856291066808224
LOC105280966	0.148793779876141	5.91797736892662	2.32687402054589	0.156679201349924	0.856291066808224
LOC105278187	-0.153057358174272	8.85375615413428	2.32540098208341	0.156798263256798	0.856291066808224
LOC105277561	0.465436446863999	1.04651733917583	2.32539946160223	0.156798386213488	0.856291066808224
LOC105274449	-0.17049859789806	4.82974642628718	2.32520395579323	0.156814197207233	0.856291066808224
LOC105277454	-0.168511345676448	7.72218227747562	2.32028951339354	0.157234260297912	0.856291066808224
LOC105278920	0.389340727308171	5.32841795964311	2.39052726737786	0.157266753864961	0.856291066808224
LOC105285702	-0.109333380918126	5.38629807323342	2.31955288987018	0.157272099321755	0.856291066808224
LOC105278081	0.174162084372975	4.84551367670225	2.31916108614386	0.157303910645408	0.856291066808224
LOC105281171	-0.279182864831784	2.36857049163432	2.31857332681796	0.157351647520356	0.856291066808224
LOC105287807	-0.121628859875608	6.30140495701322	2.31847523112282	0.15735961651117	0.856291066808224
LOC105286751	0.28254040882279	4.20688418882654	2.32521380539736	0.15741857010431	0.856291066808224
LOC105276357	-0.71250728451116	-0.13061056572111	2.3165339260729	0.157517429008299	0.856291066808224
LOC105281348	0.104515689193499	5.78651079538187	2.31538614433689	0.157610830242623	0.856291066808224
LOC105280603	0.151996484212875	5.85935902973983	2.31419023412846	0.15770822377987	0.856291066808224
LOC105277378	0.688632074379837	2.36306576334699	2.33446948718827	0.158121524016446	0.856291066808224
LOC105283235	0.105995001645825	8.8127500201632	2.30617532776159	0.158362951584919	0.856291066808224
LOC105279677	-0.130916072444986	7.95640003376705	2.30596672309039	0.158380038916235	0.856291066808224
LOC105279073	-0.148544299802297	5.21035895397364	2.30561894918389	0.158408531225731	0.856291066808224
LOC105288086	-0.117752181637737	5.37007160173283	2.30509619491476	0.158451371686062	0.856291066808224
LOC105275393	0.32516133460089	3.02180363677504	2.30463078093794	0.158489525579704	0.856291066808224
LOC105275315	-0.170189899479107	8.47179941310819	2.30469975553034	0.158505800963222	0.856291066808224
LOC105287061	0.15230959752367	4.82890892214223	2.3028081709469	0.158639054141383	0.856291066808224
LOC105286574	-0.147874921365737	7.54086045065188	2.29969686199383	0.158894728687138	0.856291066808224
LOC105281684	0.215615671170485	4.12942530008709	2.29907053736212	0.158946261609131	0.856291066808224
LOC105279010	0.190272665329713	5.69329125022908	2.29723770658071	0.159119110141569	0.856291066808224
LOC105284328	0.330176717801099	2.72790884319761	2.29682318768233	0.159131346971077	0.856291066808224
LOC105277442	-0.360876180675672	1.25956332646287	2.29573048997319	0.159221438754222	0.856291066808224
LOC105285346	0.310955367396225	1.56176438234226	2.29453156790055	0.159320364222829	0.856291066808224
LOC105283992	0.138843718367456	4.03036967865204	2.29406793028419	0.159358641120265	0.856291066808224
LOC105287627	-0.148451525788063	4.60768532377249	2.29343144665343	0.159411207097367	0.856291066808224
LOC105287279	0.283900780217115	3.70789112101291	2.29337270074328	0.159416059936568	0.856291066808224
LOC105283987	0.160346498797604	6.03415222704371	2.29311197073166	0.159437600427443	0.856291066808224
LOC105275580	0.551547385556372	-0.361715669977324	2.29155407199042	0.159566386071424	0.856291066808224
LOC105276373	0.10669766254277	6.73304482176082	2.29027284669491	0.159672400598606	0.856291066808224
LOC105285111	-0.150899561111491	6.29511051474909	2.28998016303521	0.15969663133394	0.856291066808224
LOC105278758	-0.956735082757961	6.15562664229244	2.4754278349466	0.159738159167349	0.856291066808224
LOC105284058	-0.217142002383393	4.0900588844708	2.28841741013432	0.159826088944345	0.856291066808224
LOC113562485	-0.146896947320527	4.28465051968966	2.28707053245765	0.159937772070207	0.856291066808224
LOC105284042	-0.100872373764491	5.57878445331494	2.28644157350106	0.159989959802643	0.856291066808224
LOC105276010	0.122445373563303	5.45386180189381	2.28480428349353	0.16012591652897	0.856291066808224
LOC105277992	-0.193135832304064	6.38836446496189	2.2919263681118	0.160139812240112	0.856291066808224
LOC105286717	0.144634714793926	4.97280649565252	2.2844760192769	0.160153192734894	0.856291066808224
LOC105277073	0.124866429651778	4.57219784818492	2.2843345404278	0.160164950374356	0.856291066808224
LOC105276581	0.182464201725295	4.16565932148836	2.28348650465788	0.1602354499467	0.856291066808224
LOC105279592	-0.143961228928532	4.70261410308176	2.28221715160413	0.16034104954294	0.856291066808224
LOC105284729	-0.487383959178572	0.865556800774973	2.28119815885015	0.160425886155561	0.856291066808224
LOC105280097	0.225923605008632	4.03860095601099	2.28104612148216	0.160438549041298	0.856291066808224
LOC105283116	-0.187938810951068	4.74626087407988	2.28100765902121	0.160441752706265	0.856291066808224
LOC105276191	0.084664461294434	7.51663831980116	2.28069117333702	0.160468116971245	0.856291066808224
LOC105284487	-0.210493463454508	5.89047813962932	2.28892403065629	0.160526875150578	0.856291066808224
LOC105283383	0.110823644574834	5.69805273025725	2.27960170374887	0.160558915961925	0.856291066808224
LOC105283364	0.101704648392655	6.96059160384907	2.27818363798203	0.160677200160537	0.856291066808224
LOC105277688	-0.0979048958532373	7.75335298422837	2.27810035155285	0.160684150769042	0.856291066808224
LOC105275401	0.110842034705842	6.02547699295183	2.27588764736662	0.160868952407347	0.856291066808224
LOC105278227	0.229127963109386	5.36990698508306	2.28575180952704	0.160899348926122	0.856291066808224
LOC105283974	0.182630780286729	3.64683038578369	2.27493623184509	0.160948497394783	0.856291066808224
LOC105279822	-0.215210161492889	5.87067187034753	2.28418557761471	0.161029393794286	0.856291066808224
LOC105284225	-0.257676702491227	3.12636497319715	2.27262965841306	0.161141553653711	0.856291066808224
LOC105279899	0.110701918421276	5.05752591504501	2.27229481106747	0.161169604617623	0.856291066808224
LOC105278664	0.128263510095024	4.6229216225589	2.27228603483436	0.161170339908351	0.856291066808224
LOC105285749	0.17475018330419	7.80689544171828	2.27496088977314	0.161193134477937	0.856291066808224
LOC105278615	-0.0873964391587767	10.664346275662	2.27171414431178	0.161218263389565	0.856291066808224
LOC105277346	-0.983347576055805	0.890453458616457	2.29415077150451	0.161275654008442	0.856291066808224
LOC105280008	-0.293818298004069	3.35676193397613	2.26907707197873	0.161439483558859	0.856291066808224
LOC105276113	-0.208082640259646	3.41883217696857	2.26655132170928	0.16165173222806	0.856291066808224
LOC105279725	-0.169991480749774	4.40548971155371	2.26501300874724	0.161781179043613	0.856291066808224
LOC105275379	-0.107140680990953	6.17315845770076	2.26413517545282	0.161855107366802	0.856291066808224
LOC105287801	0.154352474589266	5.01843883347571	2.26371147175958	0.161890805933856	0.856291066808224
LOC105280361	0.116006692295616	8.03171158386205	2.26339132218455	0.161917786428675	0.856291066808224
LOC105284436	-0.181718810004305	3.58816580424127	2.26238278998176	0.162002818055905	0.856291066808224
LOC105280983	0.142519998931486	5.83316901806613	2.26153838176148	0.162074056328829	0.856291066808224
LOC105276111	-0.137959142710683	6.74603909787774	2.26144193538672	0.162082195572546	0.856291066808224
LOC105279554	-0.441999324162029	2.4255196169349	2.26015928717229	0.162190490193667	0.856291066808224
LOC105280512	-0.147033595511899	5.44784740377298	2.25930516970269	0.162262655532668	0.856291066808224
LOC105275378	-0.106960013889211	5.51173014788063	2.25732596723495	0.162430039850895	0.856291066808224
LOC105275274	0.0963303797357755	6.39528326268106	2.25533633099175	0.162598531191347	0.856291066808224
LOC105279354	0.128912348121816	6.98990164498133	2.25466936634577	0.162655063224834	0.856291066808224
LOC105274729	0.13854562950369	5.60170337739144	2.25278150177607	0.162815216501076	0.856291066808224
LOC105284623	0.112366560189876	6.83166420328271	2.25164173324908	0.162912005048916	0.856291066808224
LOC105287081	-0.749907144740096	0.00719328409026622	2.25114885510387	0.162953883002735	0.856291066808224
LOC105282354	0.203567847721239	3.92964699523436	2.25069033125109	0.162992854480803	0.856291066808224
LOC105274972	0.144541164586606	4.66203675705053	2.24842323152725	0.163185719763967	0.856291066808224
LOC105281126	-0.0899109256062004	6.15812656001974	2.24802275324956	0.163219819608935	0.856291066808224
LOC105285633	-0.302333429689585	2.50823909251002	2.24767441926746	0.163249486961678	0.856291066808224
LOC105286390	-0.118024699350822	5.21782078000681	2.24601538174284	0.163390881553814	0.856291066808224
LOC105280664	0.117916728166133	8.12034233584858	2.24530893380415	0.163451137900324	0.856291066808224
LOC113562818	-0.136094093968599	6.49544580084232	2.24529543042182	0.163452289948224	0.856291066808224
LOC105285627	0.139985852180921	5.23225513724349	2.24470683949258	0.163502516070063	0.856291066808224
LOC105278008	0.11535446246556	6.95015587726747	2.23956752032645	0.163941916404333	0.856291066808224
LOC105278571	0.201910445480312	6.00942477248293	2.24811525736856	0.163946957685362	0.856291066808224
LOC105274456	0.149749354159649	3.88660613211336	2.23942088611604	0.16395447566243	0.856291066808224
LOC105283151	-0.135656626033666	6.36311989391982	2.23707841795316	0.164155277242513	0.856291066808224
LOC105275196	0.146696851133556	5.43166207412804	2.23673225639241	0.164184977911923	0.856291066808224
LOC105288043	-0.239455419087007	2.97955034622634	2.23608981219649	0.164240118033591	0.856291066808224
LOC105281606	0.171104874383892	4.00730739152316	2.23589075473487	0.164257207721283	0.856291066808224
LOC105283594	0.135470394325842	6.15932920126133	2.23569677037204	0.164273864077799	0.856291066808224
LOC105280281	0.663884887406308	0.655664040569051	2.23046016379054	0.164724327877088	0.856291066808224
LOC105281183	-0.114935124079963	8.71893750499192	2.22710082143039	0.16501414596323	0.856291066808224
LOC105280448	0.0971122772146845	5.77519205414102	2.22572573740102	0.165132967616599	0.856291066808224
LOC105282000	-0.112457616663658	4.68407719013017	2.22331212892653	0.165341796138412	0.856291066808224
LOC105286045	0.155763901446561	6.69902015151487	2.22286019895849	0.165380935630936	0.856291066808224
LOC105280005	0.125353309234311	6.59094081105016	2.22267413666541	0.165397053075761	0.856291066808224
LOC105278502	-0.348588155584609	1.95833295454919	2.22245594672616	0.165415956129411	0.856291066808224
LOC105283802	0.13786800290547	4.68610411336125	2.22202540304239	0.165453264805122	0.856291066808224
LOC105282528	0.101195094584735	6.10218584259208	2.22181120949851	0.165471829754505	0.856291066808224
LOC105282780	0.163626689966081	6.190670768645	2.22113265619132	0.165530660265742	0.856291066808224
LOC105283222	-0.105806571831583	5.18737180081689	2.22070234117919	0.165567982547712	0.856291066808224
LOC113562605	-0.475876167697919	0.022247106063909	2.21747884660512	0.165847910404848	0.856291066808224
LOC113562728	0.176161448967419	3.78144589924304	2.2170172424119	0.165888046118386	0.856291066808224
LOC105280038	0.137758009160675	6.87263489966782	2.21701310237624	0.165888406144382	0.856291066808224
LOC113563401	-0.732384714443675	0.035722171422653	2.21484078294554	0.166077454908246	0.856291066808224
LOC105287764	0.107593389755278	9.30046539347413	2.21307552986276	0.166231283412652	0.856291066808224
LOC105283349	-0.909175093494931	2.04758749258878	2.26087669521742	0.166233752998676	0.856291066808224
LOC105280463	0.142549516571905	5.46853253881628	2.21288477082488	0.166247917653491	0.856291066808224
LOC105275404	-0.499540971700019	2.49368463059442	2.21666435353372	0.166261200357434	0.856291066808224
LOC105281272	-0.116521042028268	6.30998766136129	2.2125794319431	0.16627454776844	0.856291066808224
LOC105286163	-0.10922884016749	5.48664620739414	2.21219643019975	0.166307959045077	0.856291066808224
LOC105284121	0.11760575858171	5.8546275090087	2.20999553627135	0.166500123093027	0.856291066808224
LOC105276966	0.117977329957112	5.4987696543205	2.20850717934974	0.16663023701203	0.856291066808224
LOC105274914	-0.117808857301079	5.08200908930703	2.20813540351179	0.166662758619373	0.856291066808224
LOC105279260	0.234916144745669	6.1822934311845	2.22643519678921	0.166693536457976	0.856291066808224
LOC105284761	0.122033172020625	9.69682065205864	2.20686554951643	0.166773902786973	0.856291066808224
LOC105275849	0.119881959819864	8.94990225987453	2.20684066859237	0.166776081451146	0.856291066808224
LOC105282152	0.116716270322016	7.26250616989246	2.20682998751948	0.166777016736017	0.856291066808224
LOC105280283	-0.578711114659994	0.17269751714186	2.20679917013927	0.166779715288484	0.856291066808224
LOC105282667	-0.417247726844939	0.790834701467561	2.20648268418518	0.166807431942961	0.856291066808224
LOC105281512	-0.159808433554709	4.53473938776602	2.20616629912715	0.166835145716616	0.856291066808224
LOC105283856	0.169219259096603	4.0793953904193	2.20492902803823	0.166943581777884	0.856291066808224
LOC105277998	0.12649755026494	4.54959480706557	2.20415651994618	0.167011331634139	0.856291066808224
LOC105285229	0.336522490542628	2.00644052379143	2.20254030238953	0.167153190879515	0.856291066808224
LOC105283753	-0.104929981174817	6.98981291335639	2.20247247424948	0.167159147723722	0.856291066808224
LOC105286397	0.107889986459941	5.26073658712041	2.20238483038217	0.167166845243502	0.856291066808224
LOC105283173	0.137770926757448	9.32629686023508	2.20100035247474	0.167288500990696	0.856291066808224
LOC105284507	0.166992610477261	5.31276936340321	2.19873720539212	0.167487613240353	0.856291066808224
LOC105276414	-0.471271039304373	1.11312207275786	2.19835765358084	0.167521036324919	0.856291066808224
LOC105277106	-0.474408919710651	0.783214867899588	2.19814857574851	0.167539451268786	0.856291066808224
LOC105281261	0.168091830698724	6.09498463469697	2.19786689601193	0.167564264910977	0.856291066808224
LOC105283835	-0.154319465818265	4.26195371316908	2.19592010249593	0.167735891311583	0.856291066808224
LOC105280352	0.214003301848673	2.72569472740338	2.19534004881453	0.167787071959749	0.856291066808224
LOC105274703	0.152771568004536	5.13465260536158	2.19502848867519	0.167814570603238	0.856291066808224
LOC105281410	0.0896647786916088	5.88447882714174	2.19464654846379	0.167848289028254	0.856291066808224
LOC105281212	-0.11092282218256	5.74643173083277	2.19461806729391	0.167850803752633	0.856291066808224
LOC105281851	-1.11686139337218	0.722634991806554	2.22772139517842	0.167893369538458	0.856291066808224
LOC105284470	0.103104234008485	5.6993769378442	2.19363694743835	0.167937460803277	0.856291066808224
LOC109611551	-0.338411392824915	1.44290357223498	2.19296848883938	0.167996535330786	0.856291066808224
LOC105286153	0.0967357215284129	5.68604862530479	2.1928463756821	0.168007329894836	0.856291066808224
LOC105274778	0.208792548718663	5.33784440770167	2.19710754835249	0.168043113892152	0.856291066808224
LOC105284465	0.156285420465727	7.56749793078398	2.19229513747159	0.168056069448451	0.856291066808224
LOC105278100	-0.107038800440223	6.44506972267021	2.19179273452367	0.168100507013059	0.856291066808224
LOC105285579	0.152588043561483	6.17263746213065	2.19171188004985	0.168107660015882	0.856291066808224
LOC105282556	0.0884517244911752	8.61776597650571	2.1908015862156	0.168188218738353	0.856291066808224
LOC105279017	0.126514370455126	4.89666441978999	2.18812688207941	0.168425212675415	0.856291066808224
LOC105278115	0.135455468903477	7.24073348425387	2.18511129445501	0.168692929592628	0.856291066808224
LOC105277306	0.280804425454785	2.70650226424671	2.18466856792801	0.168732280205276	0.856291066808224
LOC105277271	-0.152138307210879	4.02235728578606	2.18444103417986	0.168752508583347	0.856291066808224
LOC105283103	0.12089286738217	5.19172306872393	2.18388666637751	0.168801806558089	0.856291066808224
LOC105279650	-0.231747105552411	3.88642509999414	2.1833950456752	0.168845540257449	0.856291066808224
LOC105288098	0.158462362094672	4.82383624170111	2.18300198178949	0.168880517074246	0.856291066808224
LOC105277550	0.191449716493278	4.80672700092464	2.18269922228945	0.168907464546263	0.856291066808224
LOC105278285	0.320949766744314	1.94919308144246	2.18217826697584	0.168953845833478	0.856291066808224
LOC105286464	0.208891299508713	6.10798200315165	2.19156660378644	0.168981117140502	0.856291066808224
LOC113563216	-0.355526892072993	2.2473797482174	2.1808387480734	0.169073180588472	0.856291066808224
LOC105277875	0.168799657707562	4.01400588710082	2.179044199461	0.169233224069833	0.856291066808224
LOC105281293	0.110240486209813	7.21132799021518	2.17665803358082	0.169446333896245	0.856291066808224
LOC105285060	-0.172185574456581	4.17782489506014	2.17484156127853	0.169608797159959	0.856291066808224
LOC105277280	-0.288534814309633	6.79975007147458	2.22106843718593	0.169610083939886	0.856291066808224
LOC105278105	-0.0954014627317833	7.56400818613746	2.172903440774	0.169782363098116	0.856291066808224
LOC105274874	0.689883598294074	-0.265310058210955	2.17135280612684	0.169921393971714	0.856291066808224
LOC105282663	-0.166060465581428	8.07545299379694	2.1722143020054	0.16993879279773	0.856291066808224
LOC105275959	0.150155839586007	7.09138649690349	2.16968998375069	0.170070647627314	0.856291066808224
LOC113562272	-0.508877498178855	0.773967612081452	2.1677277147417	0.170246997989514	0.856291066808224
LOC105284945	-0.201570130835713	3.40357908071668	2.16699274539212	0.170313111153089	0.856291066808224
LOC105280435	0.19875635606276	4.84555615066189	2.16689086893305	0.170322277936377	0.856291066808224
LOC105276700	0.132200357349735	5.39505898786325	2.16621259205736	0.170383325190883	0.856291066808224
LOC105277745	0.244359905439456	5.00533623219497	2.17682398314893	0.170388046177452	0.856291066808224
LOC113562894	-0.226043362033844	2.77544742768964	2.1655696643454	0.170441217082201	0.856291066808224
LOC105274717	0.156953845386763	5.63079013093978	2.16321545580524	0.170653417563021	0.856291066808224
LOC105275846	0.176737912704773	5.43372336603021	2.1630780172235	0.170665816394039	0.856291066808224
LOC105276733	-0.570065379794139	1.58809983599672	2.16261782647389	0.17070734036626	0.856291066808224
LOC105284020	0.118946599590115	7.63440166724436	2.16184313824222	0.170777271688723	0.856291066808224
LOC105286808	-0.317892318731123	3.0628143177205	2.16163733876711	0.170795855507823	0.856291066808224
LOC105279802	0.121830556922645	5.51226920010435	2.16094944253687	0.170857991990567	0.856291066808224
LOC105282407	0.147236700226895	6.92323495719643	2.15857659086544	0.171072552636228	0.856291066808224
LOC105282652	0.217649420358245	3.46115676323407	2.15741025505024	0.171178144421942	0.856291066808224
LOC113562361	-0.415003745295494	0.649094644328413	2.15706944862402	0.171209014576424	0.856291066808224
LOC105278328	-0.128552389997845	5.64859743332065	2.15633506021853	0.171275559822784	0.856291066808224
LOC105286746	0.0976974546040734	6.69041061676895	2.15186980968505	0.171680893063322	0.856291066808224
LOC105284170	0.203900873075439	4.3027321628419	2.15145663632545	0.171718461743609	0.856291066808224
LOC105275270	-0.124928540603988	6.05033357163394	2.14988685529859	0.171861294733907	0.856291066808224
LOC105275342	0.186715773787073	7.30283601433968	2.15631662457543	0.17201400051101	0.856291066808224
LOC105283819	-0.0948946388832818	6.19362918786561	2.14784131674637	0.172047647824742	0.856291066808224
LOC105276641	-0.110144602847354	5.5275397738583	2.14547212064742	0.172263814616734	0.856291066808224
LOC105280298	0.127471033056183	5.24877145821674	2.1453546966704	0.172274537609743	0.856291066808224
LOC105275457	0.140695803991542	7.39753520570823	2.14228883589203	0.172554814492891	0.856291066808224
LOC105280246	-0.625223987770772	2.1968229094091	2.15449319479364	0.172691561396739	0.856291066808224
LOC105276457	0.126878105843494	6.37224027908497	2.13995779338497	0.172768311372428	0.856291066808224
LOC105281255	0.397281392334948	0.546867546961709	2.13931649330625	0.172827107262527	0.856291066808224
LOC105276982	-0.684846763549304	1.12282577418521	2.1404180513307	0.172968958126688	0.856291066808224
LOC105274626	0.124565873577461	5.14489109653167	2.13650087389957	0.173085557376654	0.856291066808224
LOC105280555	-0.124693270792391	5.57083838992861	2.13620123164302	0.173113091536568	0.856291066808224
LOC105276606	-0.104072564735432	6.60369264645577	2.13517045338916	0.173207853297795	0.856291066808224
LOC105274839	-0.100463912199842	6.72336191767451	2.13411900818946	0.173304584408471	0.856291066808224
LOC105283183	-0.257397131486609	3.98910568344688	2.1330769462396	0.173400521485644	0.856291066808224
LOC109611167	0.320043241580996	6.4655096379249	2.18986673720115	0.173436628602432	0.856291066808224
LOC105279440	0.178441438076234	6.38792654171006	2.13492037648381	0.173460630448709	0.856291066808224
LOC105286103	0.100478219288712	6.6820600490783	2.13139396073426	0.17355561063129	0.856291066808224
LOC105280798	0.109518316472681	6.61576598293576	2.13096659489443	0.173595021580926	0.856291066808224
LOC105287733	-0.124844219622259	4.50471316612498	2.13032271302858	0.173654421215534	0.856291066808224
LOC105276016	0.0964356929687306	7.90993879789837	2.13013888581666	0.173671384556296	0.856291066808224
LOC105283743	-0.0975508662175588	6.79157888369207	2.12674560447071	0.17398489906738	0.856291066808224
LOC105288099	-0.191889987891378	3.97641148380915	2.12491894741535	0.174153973260633	0.856291066808224
LOC105284278	-0.125237024244989	7.14991208211963	2.12481740855562	0.174163377891449	0.856291066808224
LOC105282714	-0.188511002518031	3.45170878494122	2.12431713341981	0.174209723508283	0.856291066808224
LOC105280534	-0.159001367733426	8.49157822246211	2.12127625205965	0.174491776452942	0.856291066808224
LOC105274726	-0.130901301021789	7.97831746319752	2.11756987829282	0.174836359043816	0.856291066808224
LOC105285907	0.0800174405182552	9.27115954783496	2.11728982073322	0.174862431986765	0.856291066808224
LOC105276937	0.0830138678576933	6.1885015387215	2.11678540053764	0.174909405504699	0.856291066808224
LOC105279173	0.0923997013626453	7.40326414849063	2.11674179119096	0.174913467342179	0.856291066808224
LOC105276632	0.214949274087092	4.58057406425785	2.11442920979333	0.175129040228857	0.856291066808224
LOC105279474	0.114012917413065	7.42946017446797	2.11398954975221	0.175170063261704	0.856291066808224
LOC105285042	0.338204703172826	1.83679151253933	2.11369413551002	0.175197634274114	0.856291066808224
LOC105278010	0.100789481380119	7.47872828646589	2.11332217005151	0.175232357834101	0.856291066808224
LOC105278856	-0.0982417691120293	6.67224894083168	2.11192325573063	0.175363028791214	0.856291066808224
LOC105276442	-0.0928937229055498	5.29340982375788	2.11172531774751	0.175381528174539	0.856291066808224
LOC105281191	-0.477299947188965	1.92138276124763	2.11071536644846	0.175475958232304	0.856291066808224
LOC105279570	-0.459004869044412	0.516798714443683	2.11023957468432	0.175520467481163	0.856291066808224
LOC105288181	0.482810191947866	0.66949706219178	2.10929298194422	0.175609062754757	0.856291066808224
LOC105275109	-0.321943629536143	2.11262109234058	2.10829278377389	0.175702738344383	0.856291066808224
LOC105281998	0.859596025984805	4.25025931661893	2.24060173312228	0.175752665791094	0.856291066808224
LOC105278498	0.322750879300736	2.92232357168037	2.10774422205309	0.175754142591669	0.856291066808224
LOC105276728	0.167424221777011	3.93551288357618	2.10622716268438	0.175896403999314	0.856291066808224
LOC105274990	0.104451194913571	7.49644283475223	2.10439249491613	0.17606864904763	0.856291066808224
LOC105285981	0.104081770560203	6.12817595846049	2.10432499233022	0.176074990609561	0.856291066808224
LOC105283359	0.19457578458702	6.8856040134231	2.1133085690249	0.176076245806801	0.856291066808224
LOC105276600	-0.137968903329899	5.6571209794767	2.10382457591813	0.176122011726468	0.856291066808224
LOC113562179	-0.137174480486107	8.01600328258221	2.10269956478834	0.17622778188371	0.856291066808224
LOC105287540	0.148245102747552	5.06958871584534	2.1026920192732	0.176228491569147	0.856291066808224
LOC105281691	0.132982978834681	4.96103368216658	2.10253642918175	0.176243126258953	0.856291066808224
LOC105275255	-0.107233883477041	5.42694664866607	2.10204194131166	0.176289647919895	0.856291066808224
LOC105280060	0.102409054813589	7.74016189366001	2.10075302227697	0.176410985144293	0.856291066808224
[truncated: 7,744 more rows]
