# Supplementary material for: Behavioural individuality determines infection risk in clonal ant colonies
Source: Nat Commun. 2023 Aug 26;14:5233. doi: 10.1038/s41467-023-40983-7 (PMC10460416; doi:10.1038/s41467-023-40983-7)
Supplement: Supplementary file 9 — Source Data [file 41467_2023_40983_MOESM9_ESM.xlsx]

## Sheet: Fig 2a survival
Colony	Ants	Status	indicator	time
TC.1	1	1	0	51
TC.1	2	1	0	51
TC.1	3	1	0	51
TC.1	4	1	0	51
TC.1	5	1	0	51
TC.1	6	1	0	51
TC.1	7	1	0	51
TC.1	8	1	0	51
TC.2	9	1	1	9
TC.2	10	1	1	21
TC.2	11	1	0	51
TC.2	12	1	0	51
TC.2	13	1	0	51
TC.2	14	1	0	51
TC.2	15	1	0	51
TC.2	16	1	0	51
TC.3	17	1	0	51
TC.3	18	1	0	51
TC.3	19	1	0	51
TC.3	20	1	0	51
TC.3	21	1	0	51
TC.3	22	1	0	51
TC.3	23	1	0	51
TC.3	24	1	0	51
TC.4	25	1	0	51
TC.4	26	1	0	51
TC.4	27	1	0	51
TC.4	28	1	0	51
TC.4	29	1	0	51
TC.4	30	1	0	51
TC.4	31	1	0	51
TC.4	32	1	0	51
TC.5	33	1	1	33
TC.5	34	1	0	51
TC.5	35	1	0	51
TC.5	36	1	0	51
TC.5	37	1	0	51
TC.5	38	1	0	51
TC.5	39	1	0	51
TC.5	40	1	0	51
TC.6	41	1	0	51
TC.6	42	1	0	51
TC.6	43	1	0	51
TC.6	44	1	0	51
TC.6	45	1	0	51
TC.6	46	1	0	51
TC.6	47	1	0	51
TC.6	48	1	0	51
TC.7	49	1	0	51
TC.7	50	1	0	51
TC.7	51	1	0	51
TC.7	52	1	0	51
TC.7	53	1	0	51
TC.7	54	1	0	51
TC.7	55	1	0	51
TC.7	56	1	0	51
TC.8	57	1	0	51
TC.8	58	1	0	51
TC.8	59	1	0	51
TC.8	60	1	0	51
TC.8	61	1	0	51
TC.8	62	1	0	51
TC.8	63	1	0	51
TC.8	64	1	0	51
TC.9	65	1	0	51
TC.9	66	1	0	51
TC.9	67	1	0	51
TC.9	68	1	0	51
TC.9	69	1	0	51
TC.9	70	1	0	51
TC.9	71	1	0	51
TC.9	72	1	0	51
TC.10	73	1	0	51
TC.10	74	1	0	51
TC.10	75	1	0	51
TC.10	76	1	0	51
TC.10	77	1	0	51
TC.10	78	1	0	51
TC.10	79	1	0	51
TC.10	80	1	0	51
TC.11	81	1	0	51
TC.11	82	1	0	51
TC.11	83	1	0	51
TC.11	84	1	0	51
TC.11	85	1	0	51
TC.11	86	1	0	51
TC.11	87	1	0	51
TC.11	88	1	0	51
TC.12	89	1	0	51
TC.12	90	1	0	51
TC.12	91	1	0	51
TC.12	92	1	0	51
TC.12	93	1	0	51
TC.12	94	1	0	51
TC.12	95	1	0	51
TC.12	96	1	0	51
TI.1	105	2	0	51
TI.1	106	2	1	3
TI.1	107	2	1	18
TI.1	108	2	1	21
TI.1	109	2	0	51
TI.1	110	2	0	51
TI.1	111	2	0	51
TI.1	112	2	0	51
TI.2	113	2	0	51
TI.2	114	2	0	51
TI.2	115	2	0	51
TI.2	116	2	0	51
TI.2	117	2	0	51
TI.2	118	2	0	51
TI.2	119	2	0	51
TI.2	120	2	0	51
TI.3	121	2	1	24
TI.3	122	2	1	27
TI.3	123	2	0	51
TI.3	124	2	0	51
TI.3	125	2	0	51
TI.3	126	2	0	51
TI.3	127	2	0	51
TI.3	128	2	0	51
TI.4	129	2	1	30
TI.4	130	2	0	51
TI.4	131	2	0	51
TI.4	132	2	0	51
TI.4	133	2	0	51
TI.4	134	2	0	51
TI.4	135	2	0	51
TI.4	136	2	0	51
TI.5	137	2	0	51
TI.5	138	2	0	51
TI.5	139	2	0	51
TI.5	140	2	0	51
TI.5	141	2	0	51
TI.5	142	2	0	51
TI.5	143	2	0	51
TI.5	144	2	0	51
TI.6	145	2	1	12
TI.6	146	2	1	12
TI.6	147	2	1	18
TI.6	148	2	0	51
TI.6	149	2	0	51
TI.6	150	2	0	51
TI.6	151	2	0	51
TI.6	152	2	0	51
TI.7	153	2	1	9
TI.7	154	2	1	51
TI.7	155	2	0	51
TI.7	156	2	0	51
TI.7	157	2	0	51
TI.7	158	2	0	51
TI.7	159	2	0	51
TI.7	160	2	0	51
TI.8	161	2	1	9
TI.8	162	2	1	9
TI.8	163	2	1	24
TI.8	164	2	1	36
TI.8	165	2	1	39
TI.8	166	2	0	51
TI.8	167	2	0	51
TI.8	168	2	0	51
TI.9	169	2	1	12
TI.9	170	2	1	12
TI.9	171	2	1	15
TI.9	172	2	1	51
TI.9	173	2	0	51
TI.9	174	2	0	51
TI.9	175	2	0	51
TI.9	176	2	0	51
TI.10	177	2	1	24
TI.10	178	2	1	27
TI.10	179	2	0	51
TI.10	180	2	0	51
TI.10	181	2	0	51
TI.10	182	2	0	51
TI.10	183	2	0	51
TI.10	184	2	0	51

## Sheet: Fig 2cd infection_chc_compounds
Compound ID	Type	Chainlength	Ret Time	Ret Index	B_INF_01	B_INF_02	B_INF_03	B_INF_04	B_INF_05	B_INF_06	B_INF_07	B_INF_08	B_INF_09	B_INF_10	B_NON_01	B_NON_02	B_NON_03	B_NON_04	B_NON_05	B_NON_06	B_NON_07	B_NON_08	B_NON_09	B_NON_10	M_INF_01	M_INF_02	M_INF_03	M_INF_04	M_INF_05	M_INF_06	M_INF_07	M_INF_08	M_INF_09	M_INF_10	M_NON_01	M_NON_02	M_NON_03	M_NON_04	M_NON_05	M_NON_06	M_NON_07	M_NON_08	M_NON_09	M_NON_10
C25	alkane	25	37.997	2500	0	0	0.00382901	0.00399416	0	0.00422431	0.00498942	0.00688004	0.00597572	0.00419642	0.0119729	0.0106725	0.00931052	0.00998064	0.01144	0	0	0	0.0098262	0.00989482	0.00510369	0	0	0	0	0	0	0.00304791	0	0.00453602	0.00945302	0.00880036	0.0072499	0.00940734	0.00692396	0.0105969	0.0126543	0.0131713	0.00993922	0.0123162
11-C25/13-C25	methyl	25	38.516	2534	0.0153743	0.0127934	0.0180318	0.0219127	0.0195812	0.0172617	0.0233886	0.0270319	0.0266595	0.0205451	0.0350429	0.0351768	0.0281707	0.0358078	0.0380533	0.0302484	0.031624	0.022415	0.0354804	0.0296353	0.0343642	0.0384174	0.0363991	0.0465131	0.0272059	0.0193145	0.0243556	0.0302024	0.0256271	0.0237631	0.0127778	0.015141	0.0182222	0.0146594	0.0149354	0.0155172	0.0254821	0.0181348	0.0170799	0.0176585
5-C25	methyl	25	38.757	2550	0.00853953	0	0.0114296	0.0137909	0.0165552	0.00974374	0.0111615	0.0176991	0.0164914	0.0138685	0.0224637	0.0160182	0.0187374	0.0215374	0.0230841	0.0172004	0.0201793	0	0.0228988	0.0155537	0.0173411	0.0204589	0.0137993	0.0282398	0.0152878	0.00684269	0.0094992	0.0137643	0.0101879	0.00790497	0.00455011	0.0045608	0.0108496	0.00570121	0.00682445	0.0071699	0.007643	0.00588122	0.00618656	0.00623464
4-C25	methyl	25	38.971	2563	0.0485997	0.0464687	0.0582504	0.060156	0.0574028	0.0542081	0.0612312	0.0563294	0.0527266	0.0536922	0.0748651	0.0656935	0.0692758	0.0711888	0.0706726	0.0624731	0.0701554	0.0594251	0.0727183	0.0675884	0.0512512	0.0468085	0.0447401	0.0495386	0.0428281	0.0382984	0.0402215	0.0462472	0.0381514	0.0458699	0.0833921	0.0856871	0.0843372	0.0792014	0.0838101	0.0864282	0.106668	0.0835034	0.0851796	0.0827261
C26	alkane	26	39.532	2600	0	0	0.00297514	0.00236297	0	0.00267858	0.00281895	0.00550937	0.00528885	0.00156078	0.00594367	0.00898531	0.00457751	0.00415649	0.004276	0	0	0	0	0.0103682	0	0	0	0	0	0	0	0	0	0.00247425	0.00600726	0.00585456	0.00329538	0.00572911	0	0.00504888	0.00522064	0.00706725	0.00671899	0.00713018
4-C26	methyl	26	40.469	2663	0.0632053	0.0594275	0.0701532	0.068499	0.0661701	0.064588	0.072085	0.0638742	0.0633946	0.0669496	0.0534727	0.0540054	0.0544188	0.0536638	0.052167	0.0456583	0.0512733	0.0425682	0.048408	0.0546209	0.0634901	0.056275	0.0570663	0.0545739	0.0536182	0.0637918	0.0568312	0.0632834	0.0553377	0.0731219	0.0307715	0.0302436	0.0292641	0.0307044	0.0286204	0.0325279	0.0365009	0.0343364	0.0315569	0.032156
C27	alkane	27	41.014	2700	0.0954747	0.0995221	0.104149	0.103839	0.0944462	0.108231	0.105208	0.0763534	0.070403	0.0793803	0.167174	0.142409	0.143204	0.12874	0.135407	0.121456	0.141206	0.134126	0.150313	0.170203	0.0792999	0.0448124	0.0542472	0.0433284	0.0608513	0.109381	0.085047	0.0837533	0.0707201	0.132248	0.171443	0.157062	0.118493	0.161039	0.131833	0.163537	0.104744	0.147674	0.149269	0.166529
13-C27	methyl	27	41.462	2730	0.11972	0.125702	0.119557	0.120275	0.122212	0.120773	0.127947	0.11798	0.117417	0.120053	0.118479	0.14041	0.126777	0.131779	0.129471	0.137298	0.141093	0.146918	0.125452	0.122169	0.111725	0.121815	0.130382	0.121167	0.114131	0.111637	0.116125	0.110579	0.11549	0.105187	0.139782	0.142564	0.139182	0.139191	0.137838	0.134442	0.138934	0.141169	0.13998	0.138622
11,15-C27	dimethyl	27	41.853	2757	0.649087	0.656087	0.594632	0.587967	0.623633	0.602054	0.556331	0.572598	0.575095	0.596604	0.469917	0.50223	0.516305	0.509844	0.485939	0.585665	0.544469	0.594548	0.534903	0.519967	0.604512	0.644789	0.663366	0.618819	0.686078	0.63452	0.657758	0.617038	0.673701	0.570715	0.535885	0.550086	0.582639	0.554367	0.589215	0.538188	0.549185	0.537628	0.546954	0.52276
3-C27	methyl	27	42.064	2771	0	0	0	0	0	0	0	0	0	0	0.00836237	0.0047643	0	0.00349021	0.00817397	0	0	0	0	0	0.00440085	0.00450126	0	0.00412686	0	0.00929506	0.0101628	0.0085171	0.0107844	0.0119121	0.00593852	0	0.00646742	0	0	0.00654465	0.0039033	0.00773254	0.00713553	0.00707822

## Sheet: Fig 2cd infection_chc_id
genotype	infection_status	sample_id
B	INFECTED	B_INF_01
B	INFECTED	B_INF_02
B	INFECTED	B_INF_03
B	INFECTED	B_INF_04
B	INFECTED	B_INF_05
B	INFECTED	B_INF_06
B	INFECTED	B_INF_07
B	INFECTED	B_INF_08
B	INFECTED	B_INF_09
B	INFECTED	B_INF_10
B	NONINFECTED	B_NON_01
B	NONINFECTED	B_NON_02
B	NONINFECTED	B_NON_03
B	NONINFECTED	B_NON_04
B	NONINFECTED	B_NON_05
B	NONINFECTED	B_NON_06
B	NONINFECTED	B_NON_07
B	NONINFECTED	B_NON_08
B	NONINFECTED	B_NON_09
B	NONINFECTED	B_NON_10
L	INFECTED	M_INF_01
L	INFECTED	M_INF_02
L	INFECTED	M_INF_03
L	INFECTED	M_INF_04
L	INFECTED	M_INF_05
L	INFECTED	M_INF_06
L	INFECTED	M_INF_07
L	INFECTED	M_INF_08
L	INFECTED	M_INF_09
L	INFECTED	M_INF_10
L	NONINFECTED	M_NON_01
L	NONINFECTED	M_NON_02
L	NONINFECTED	M_NON_03
L	NONINFECTED	M_NON_04
L	NONINFECTED	M_NON_05
L	NONINFECTED	M_NON_06
L	NONINFECTED	M_NON_07
L	NONINFECTED	M_NON_08
L	NONINFECTED	M_NON_09
L	NONINFECTED	M_NON_10

## Sheet: Fig 3a infection_dynamics
behav_role	colony	rep_cycle	infec_loads
Forager	n1	1	6
Forager	n1	1	4
Forager	n1	1	5
Forager	n1	1	0
Forager	n1	1	0
Forager	n1	1	3
Forager	n1	1	1
Forager	n1	1	3
Forager	n1	1	8
Forager	n1	1	5
Nurse	n1	1	1
Nurse	n1	1	0
Nurse	n1	1	0
Nurse	n1	1	2
Nurse	n1	1	1
Nurse	n1	1	0
Nurse	n1	1	0
Nurse	n1	1	1
Nurse	n1	1	2
Nurse	n1	1	4
Forager	n1	2	53
Forager	n1	2	32
Forager	n1	2	12
Forager	n1	2	5
Forager	n1	2	11
Forager	n1	2	9
Forager	n1	2	22
Forager	n1	2	13
Forager	n1	2	2
Forager	n1	2	7
Nurse	n1	2	6
Nurse	n1	2	31
Nurse	n1	2	9
Nurse	n1	2	4
Nurse	n1	2	11
Nurse	n1	2	27
Nurse	n1	2	11
Nurse	n1	2	6
Nurse	n1	2	14
Nurse	n1	2	10
Forager	n1	3	95
Forager	n1	3	112
Forager	n1	3	23
Forager	n1	3	52
Forager	n1	3	47
Forager	n1	3	72
Forager	n1	3	123
Forager	n1	3	85
Forager	n1	3	101
Forager	n1	3	122
Nurse	n1	3	24
Nurse	n1	3	35
Nurse	n1	3	48
Nurse	n1	3	39
Nurse	n1	3	52
Nurse	n1	3	37
Nurse	n1	3	59
Nurse	n1	3	21
Nurse	n1	3	24
Nurse	n1	3	38
Forager	n1	4	82
Forager	n1	4	95
Forager	n1	4	79
Forager	n1	4	132
Forager	n1	4	28
Forager	n1	4	75
Forager	n1	4	55
Forager	n1	4	62
Forager	n1	4	91
Forager	n1	4	78
Nurse	n1	4	43
Nurse	n1	4	59
Nurse	n1	4	29
Nurse	n1	4	34
Nurse	n1	4	22
Nurse	n1	4	94
Nurse	n1	4	68
Nurse	n1	4	62
Nurse	n1	4	42
Nurse	n1	4	23
Forager	n2	1	8
Forager	n2	1	2
Forager	n2	1	2
Forager	n2	1	5
Forager	n2	1	11
Forager	n2	1	14
Forager	n2	1	6
Forager	n2	1	4
Forager	n2	1	12
Forager	n2	1	3
Nurse	n2	1	0
Nurse	n2	1	0
Nurse	n2	1	2
Nurse	n2	1	0
Nurse	n2	1	0
Nurse	n2	1	3
Nurse	n2	1	0
Nurse	n2	1	0
Nurse	n2	1	0
Nurse	n2	1	0
Forager	n2	2	13
Forager	n2	2	18
Forager	n2	2	7
Forager	n2	2	27
Forager	n2	2	19
Forager	n2	2	11
Forager	n2	2	8
Forager	n2	2	17
Forager	n2	2	25
Forager	n2	2	12
Nurse	n2	2	32
Nurse	n2	2	9
Nurse	n2	2	18
Nurse	n2	2	14
Nurse	n2	2	11
Nurse	n2	2	23
Nurse	n2	2	11
Nurse	n2	2	12
Nurse	n2	2	5
Nurse	n2	2	34
Forager	n2	3	72
Forager	n2	3	93
Forager	n2	3	106
Forager	n2	3	120
Forager	n2	3	26
Forager	n2	3	86
Forager	n2	3	95
Forager	n2	3	65
Forager	n2	3	58
Forager	n2	3	117
Nurse	n2	3	52
Nurse	n2	3	42
Nurse	n2	3	50
Nurse	n2	3	38
Nurse	n2	3	40
Nurse	n2	3	11
Nurse	n2	3	92
Nurse	n2	3	51
Nurse	n2	3	27
Nurse	n2	3	31
Forager	n2	4	93
Forager	n2	4	120
Forager	n2	4	84
Forager	n2	4	72
Forager	n2	4	89
Forager	n2	4	95
Forager	n2	4	52
Forager	n2	4	115
Forager	n2	4	93
Forager	n2	4	82
Nurse	n2	4	83
Nurse	n2	4	89
Nurse	n2	4	62
Nurse	n2	4	32
Nurse	n2	4	92
Nurse	n2	4	74
Nurse	n2	4	52
Nurse	n2	4	31
Nurse	n2	4	69
Nurse	n2	4	47
Forager	n3	1	1
Forager	n3	1	3
Forager	n3	1	2
Forager	n3	1	0
Forager	n3	1	5
Forager	n3	1	1
Forager	n3	1	3
Forager	n3	1	4
Forager	n3	1	1
Forager	n3	1	3
Nurse	n3	1	1
Nurse	n3	1	0
Nurse	n3	1	0
Nurse	n3	1	0
Nurse	n3	1	0
Nurse	n3	1	1
Nurse	n3	1	0
Nurse	n3	1	0
Nurse	n3	1	0
Nurse	n3	1	0
Forager	n3	2	6
Forager	n3	2	11
Forager	n3	2	2
Forager	n3	2	4
Forager	n3	2	2
Forager	n3	2	9
Forager	n3	2	1
Forager	n3	2	13
Forager	n3	2	11
Forager	n3	2	3
Nurse	n3	2	6
Nurse	n3	2	1
Nurse	n3	2	7
Nurse	n3	2	4
Nurse	n3	2	3
Nurse	n3	2	7
Nurse	n3	2	11
Nurse	n3	2	2
Nurse	n3	2	6
Nurse	n3	2	4
Forager	n3	3	58
Forager	n3	3	31
Forager	n3	3	28
Forager	n3	3	30
Forager	n3	3	47
Forager	n3	3	71
Forager	n3	3	52
Forager	n3	3	29
Forager	n3	3	43
Forager	n3	3	62
Nurse	n3	3	19
Nurse	n3	3	25
Nurse	n3	3	12
Nurse	n3	3	53
Nurse	n3	3	17
Nurse	n3	3	41
Nurse	n3	3	18
Nurse	n3	3	25
Nurse	n3	3	12
Nurse	n3	3	27
Forager	n3	4	152
Forager	n3	4	68
Forager	n3	4	87
Forager	n3	4	132
Forager	n3	4	148
Forager	n3	4	23
Forager	n3	4	66
Forager	n3	4	64
Forager	n3	4	112
Forager	n3	4	59
Nurse	n3	4	42
Nurse	n3	4	32
Nurse	n3	4	26
Nurse	n3	4	40
Nurse	n3	4	17
Nurse	n3	4	23
Nurse	n3	4	21
Nurse	n3	4	34
Nurse	n3	4	25
Nurse	n3	4	41

## Sheet: Fig 3cd infection_behaviour
ColonyID	Colour	OutNestRatio	InfectionStatus	Treatment	InfectionLoad
C_1	BB	0.0682691	uninfected	C	0
C_1	BG	0.195018	uninfected	C	0
C_1	BR	0.0285547	uninfected	C	0
C_1	GG	0.0233375	uninfected	C	0
C_1	GR	0.139887	uninfected	C	0
C_1	RB	0.098377	uninfected	C	0
C_1	RG	0.0312161	uninfected	C	0
C_1	RR	0.0236887	uninfected	C	0
C_10	BB	0.104404	uninfected	C	0
C_10	BG	0.151406	uninfected	C	0
C_10	BR	0.117895	uninfected	C	0
C_10	GG	0.197534	uninfected	C	0
C_10	GR	0.203011	uninfected	C	0
C_10	RB	0.0833814	uninfected	C	0
C_10	RG	0.192454	uninfected	C	0
C_10	RR	0.194177	uninfected	C	0
C_2	BB	0.0556375	uninfected	C	0
C_2	BG	0.0379989	uninfected	C	0
C_2	BR	0.0448535	uninfected	C	0
C_2	GG	0.230271	uninfected	C	0
C_2	GR	0.054432	uninfected	C	0
C_2	RB	0.108926	uninfected	C	0
C_2	RG	0.125468	uninfected	C	0
C_2	RR	0.0188639	uninfected	C	0
C_3	BB	0.259168	uninfected	C	0
C_3	BG	0.0311901	uninfected	C	0
C_3	BR	0.0739378	uninfected	C	0
C_3	GG	0.140515	uninfected	C	0
C_3	GR	0.197025	uninfected	C	0
C_3	RB	0.0170325	uninfected	C	0
C_3	RG	0.107026	uninfected	C	0
C_3	RR	0.0616416	uninfected	C	0
C_4	BB	0.120596	uninfected	C	0
C_4	BG	0.174003	uninfected	C	0
C_4	BR	0.154475	uninfected	C	0
C_4	GG	0.107531	uninfected	C	0
C_4	GR	0.269976	uninfected	C	0
C_4	RB	0.0487564	uninfected	C	0
C_4	RG	0.285818	uninfected	C	0
C_4	RR	0.133757	uninfected	C	0
C_5	BB	0.169238	uninfected	C	0
C_5	BG	0.235747	uninfected	C	0
C_5	BR	0.02608	uninfected	C	0
C_5	GG	0.0427234	uninfected	C	0
C_5	GR	0.1019	uninfected	C	0
C_5	RB	0.0406554	uninfected	C	0
C_5	RG	0.068055	uninfected	C	0
C_5	RR	0.0283773	uninfected	C	0
C_6	BB	0.166319	uninfected	C	0
C_6	BG	0.0704736	uninfected	C	0
C_6	BR	0.152761	uninfected	C	0
C_6	GG	0.272044	uninfected	C	0
C_6	GR	0.0997731	uninfected	C	0
C_6	RB	0.123193	uninfected	C	0
C_6	RG	0.0886077	uninfected	C	0
C_6	RR	0.351242	uninfected	C	0
C_7	BB	0.26525	uninfected	C	0
C_7	BG	0.5572	uninfected	C	0
C_7	BR	0.293802	uninfected	C	0
C_7	GG	0.140457	uninfected	C	0
C_7	GR	0.438583	uninfected	C	0
C_7	RB	0.457538	uninfected	C	0
C_7	RG	0.210522	uninfected	C	0
C_7	RR	0.2212	uninfected	C	0
C_8	BB	0.094513	uninfected	C	0
C_8	BG	0.384466	uninfected	C	0
C_8	BR	0.0503826	uninfected	C	0
C_8	GG	0.078242	uninfected	C	0
C_8	GR	0.11093	uninfected	C	0
C_8	RB	0.115752	uninfected	C	0
C_8	RG	0.0723865	uninfected	C	0
C_8	RR	0.223614	uninfected	C	0
C_9	BB	0.0642631	uninfected	C	0
C_9	BG	0.0611456	uninfected	C	0
C_9	BR	0.0204925	uninfected	C	0
C_9	GG	0.0206222	uninfected	C	0
C_9	GR	0.0255904	uninfected	C	0
C_9	RB	0.0204251	uninfected	C	0
C_9	RG	0.0730947	uninfected	C	0
C_9	RR	0.00534325	uninfected	C	0
T_1	BB	0.00895265	infected	T	5
T_1	BG	0.167535	infected	T	12
T_1	BR	0.100318	infected	T	10
T_1	GG	0.0241463	infected	T	3
T_1	GR	0.0321353	infected	T	15
T_1	RB	0.0207839	infected	T	8
T_1	RG	0.0794753	infected	T	5
T_1	RR	0.254933	infected	T	NaN
T_10	BB	0.0388942	infected	T	3
T_10	BG	0.0212376	infected	T	0
T_10	BR	0.0382187	infected	T	10
T_10	GG	0.0323611	infected	T	0
T_10	GR	0.0441802	infected	T	5
T_10	RB	0.0346611	infected	T	NaN
T_10	RG	0.0395095	infected	T	12
T_10	RR	0.0210496	infected	T	4
T_2	BB	0.00370948	infected	T	17
T_2	BG	0.0530075	infected	T	5
T_2	BR	0.042245	infected	T	NaN
T_2	GG	0.0102181	infected	T	5
T_2	GR	0.0069059	infected	T	6
T_2	RB	0.0348158	infected	T	21
T_2	RG	0.0140102	infected	T	22
T_2	RR	0.0030964	infected	T	9
T_3	BB	0.147334	infected	T	15
T_3	BG	0.167704	infected	T	7
T_3	BR	0.134158	infected	T	5
T_3	GG	0.18081	infected	T	9
T_3	GR	0.193435	infected	T	18
T_3	RB	0.157352	infected	T	11
T_3	RG	0.16065	infected	T	8
T_3	RR	0.151247	infected	T	11
T_4	BB	0.0241886	infected	T	7
T_4	BG	0.0666201	infected	T	7
T_4	BR	0.208434	infected	T	NaN
T_4	GG	0.00417335	infected	T	16
T_4	GR	0.00954427	infected	T	NaN
T_4	RB	0.133344	infected	T	5
T_4	RG	0.144621	infected	T	9
T_4	RR	0.0243476	infected	T	12
T_5	BB	0.00806962	infected	T	11
T_5	BG	0.0473733	infected	T	12
T_5	BR	5.21e-05	infected	T	NaN
T_5	GG	0.0393157	infected	T	13
T_5	GR	0.00346366	infected	T	5
T_5	RB	0.0373873	infected	T	7
T_5	RG	0.0380728	infected	T	22
T_5	RR	0.0975387	infected	T	10
T_6	BB	0.0607295	infected	T	15
T_6	BG	0.0237537	infected	T	NaN
T_6	BR	0.0327106	infected	T	7
T_6	GG	0.0370673	infected	T	4
T_6	GR	0.0315112	infected	T	3
T_6	RB	0.00797079	infected	T	NaN
T_6	RG	0.0241828	infected	T	12
T_6	RR	0.0989081	infected	T	10
T_7	BB	0.0442204	infected	T	12
T_7	BG	0.027109	infected	T	17
T_7	BR	0.0361049	infected	T	3
T_7	GG	0.0440612	infected	T	10
T_7	GR	0.0551476	infected	T	6
T_7	RB	0.0422667	infected	T	5
T_7	RG	0.219057	infected	T	NaN
T_7	RR	0.0597511	infected	T	4
T_8	BB	0.00463289	infected	T	NaN
T_8	BG	0.00908664	infected	T	7
T_8	BR	0.00459257	infected	T	2
T_8	GG	0.0243065	infected	T	5
T_8	GR	0.0725128	infected	T	2
T_8	RB	0.00263225	infected	T	0
T_8	RG	0.0136134	infected	T	13
T_8	RR	0.0108671	infected	T	12
T_9	BB	0.0112651	infected	T	1
T_9	BG	0.0133252	infected	T	2
T_9	BR	0.00804467	infected	T	3
T_9	GG	0.0126862	infected	T	3
T_9	GR	0.0190355	infected	T	12
T_9	RB	0.037309	infected	T	8
T_9	RG	0.00966513	infected	T	25
T_9	RR	0.0531835	infected	T	5
X_1	BB	0.000204861	infected	X	8
X_1	BG	0.00305787	uninfected	X	0
X_1	BR	0.00360185	uninfected	X	0
X_1	GG	0.000797454	infected	X	4
X_1	GR	0.00571528	uninfected	X	0
X_1	RB	0.00204861	uninfected	X	0
X_1	RG	0.0117813	infected	X	NaN
X_1	RR	0.00387732	infected	X	NaN
X_10	BB	0.00522581	uninfected	X	0
X_10	BG	0.130599	infected	X	7
X_10	BR	0.0808236	infected	X	0
X_10	GG	0.00284095	uninfected	X	0
X_10	GR	0.00464847	infected	X	12
X_10	RB	0.00178332	infected	X	8
X_10	RG	0.0115996	uninfected	X	0
X_10	RR	0.0188888	uninfected	X	0
X_2	BB	0.0467169	infected	X	11
X_2	BG	0.0399688	uninfected	X	0
X_2	BR	0.0329493	uninfected	X	0
X_2	GG	0.030861	infected	X	5
X_2	GR	0.0342209	uninfected	X	0
X_2	RB	0.0426824	uninfected	X	0
X_2	RG	0.483266	infected	X	4
X_2	RR	0.013607	infected	X	NaN
X_3	BB	0.19332	uninfected	X	0
X_3	BG	0.0310534	infected	X	6
X_3	BR	0.0742706	infected	X	12
X_3	GG	0.0405864	uninfected	X	0
X_3	GR	0.0161748	infected	X	7
X_3	RB	0.0271884	infected	X	5
X_3	RG	0.0170842	uninfected	X	0
X_3	RR	0.0208348	uninfected	X	0
X_4	BB	0.0559945	uninfected	X	NaN
X_4	BG	0.246849	infected	X	5
X_4	BR	0.0453442	infected	X	4
X_4	GG	0.110225	uninfected	X	0
X_4	GR	0.141017	infected	X	12
X_4	RB	0.0529632	infected	X	8
X_4	RG	0.121008	uninfected	X	0
X_4	RR	0.142963	uninfected	X	0
X_5	BB	0.039025	infected	X	10
X_5	BG	0.0635381	uninfected	X	0
X_5	BR	0.0170541	uninfected	X	0
X_5	GG	0.0465976	infected	X	4
X_5	GR	0.0343127	uninfected	X	0
X_5	RB	0.0273722	uninfected	X	0
X_5	RG	0.0674974	infected	X	NaN
X_5	RR	0.0435363	infected	X	8
X_6	BB	0.0352151	infected	X	0
X_6	BG	0.179523	uninfected	X	0
X_6	BR	0.0809799	uninfected	X	0
X_6	GG	0.135816	infected	X	5
X_6	GR	0.0343977	uninfected	X	0
X_6	RB	0.0831447	uninfected	X	0
X_6	RG	0.113496	infected	X	14
X_6	RR	0.0289293	infected	X	12
X_7	BB	0.180401	infected	X	5
X_7	BG	0.0469239	uninfected	X	0
X_7	BR	0.091437	uninfected	X	0
X_7	GG	0.165738	infected	X	0
X_7	GR	0.111456	uninfected	X	0
X_7	RB	0.246536	uninfected	X	0
X_7	RG	0.0983788	infected	X	NaN
X_7	RR	0.143079	infected	X	NaN
X_8	BB	0.0942229	uninfected	X	0
X_8	BG	0.0163695	infected	X	11
X_8	BR	0.00280131	infected	X	1
X_8	GG	0.0700638	uninfected	X	0
X_8	GR	0.0408932	infected	X	6
X_8	RB	0.165931	infected	X	25
X_8	RG	0.0307602	uninfected	X	0
X_8	RR	0.00318501	uninfected	X	0
X_9	BB	0.00640054	uninfected	X	0
X_9	BG	0.00549037	infected	X	12
X_9	BR	0.0024898	infected	X	6
X_9	GG	0.00708864	uninfected	X	0
X_9	GR	0.00237163	infected	X	19
X_9	RB	0.00339892	infected	X	10
X_9	RG	0.000400392	uninfected	X	0
X_9	RR	0.00183832	uninfected	X	0
